# Supplementary material for: Type VI secretion systems of human gut Bacteroidales segregate into three genetic architectures, two of which are contained on mobile genetic elements
Source: BMC Genomics. 2016 Jan 15;17:58. doi: 10.1186/s12864-016-2377-z (PMC4714493; doi:10.1186/s12864-016-2377-z)
Supplement: Additional file 1: — Proteins encoded by each of the 205 genomes that match the profile HMMs for Tss, Tag, TetR, Rhs, PAAR and PAAR-Rhs proteins. (XLSX 359 kb) [file 12864_2016_2377_MOESM1_ESM.xlsx]

## Sheet: HMM search
Additional file 1. Proteins encoded by each of the 205 genomes that match the profile HMMs for Tss, Tag, TetR, Rhs, PAAR and PAAR-Rhs proteins
number	genome	16S ID	NCBI Bioproject ID	notes		gene	HMM type	contig	protein ID|location	annotation	evalue	full sequence score
1	Alistipes finegoldii DSM 17242	A. finegoldii	PRJNA40775			Alfi_0382	ClpV (TssH)	CP003274.1	AFL76778.1|CP003274.1:429641..432094	ATPase with chaperone activity, ATP-binding subunit	1.6e-158	526.5
						Alfi_1154	ClpV (TssH)	CP003274.1	AFL77505.1|CP003274.1:complement(1252670..1255267)	ATP-dependent chaperone ClpB	1e-195	649.5
2	Alistipes indistinctus YIT 12060	A. indistinctus	PRJNA46373			HMPREF9450_00400	ClpV (TssH)	JH370371.1	EHB93134.1|JH370371.1:506873..509464	hypothetical protein HMPREF9450_00400	1.5e-164	546.1
						HMPREF9450_00786	ClpV (TssH)	JH370371.1	EHB92582.1|JH370371.1:complement(1004397..1006988)	chaperone ClpB	3.3e-186	617.7
3	Alistipes onderdonkii DSM 19147	A. onderdonkii	PRJNA199292			C506_RS0101290	ClpV (TssH)	NZ_KB894541.1	WP_018694827.1|NZ_KB894541.1:complement(311145..313598)	ATP-dependent Clp protease ClpC	3.7e-160	531.9
						C506_RS0108020	ClpV (TssH)	NZ_KB894545.1	WP_018696134.1|NZ_KB894545.1:complement(70792..73389)	molecular chaperone ClpB	1.3e-194	645.8
4	Alistipes putredinis DSM 17216	A. putredinis	PRJNA19655			ALIPUT_01070	ClpV (TssH)	DS499580.1	EDS04008.1|DS499580.1:complement(331822..334281)	ATPase family associated with various cellular activities (AAA)	2.7e-158	525.6
						ALIPUT_02368	ClpV (TssH)	DS499577.1	EDS02835.1|DS499577.1:827556..830153	ATP-dependent chaperone protein ClpB	2.6e-191	634.8
5	Alistipes senegalensis JC50	A. senegalensis	PRJNA199660			HGAL_RS09895	ClpV (TssH)	NZ_HE978648.1	WP_019151179.1|NZ_HE978648.1:225321..227774	ATP-dependent Clp protease ClpC	8.2e-158	524.1
						HGAL_RS11905	ClpV (TssH)	NZ_HE978648.1	WP_019151555.1|NZ_HE978648.1:complement(672950..675547)	molecular chaperone ClpB	1.3e-193	642.5
6	Alistipes shahii WAL 8301	A. shahii	PRJNA45913			AL1_22230	ClpV (TssH)	FP929032.1	CBK64500.1|FP929032.1:2518394..2520991	ATP-dependent chaperone ClpB	6e-195	646.7
7	Alistipes sp. AL-1	A. onderdonkii	PRJNA224116			BN1073_RS06490	ClpV (TssH)	NZ_CCIZ01000015.1	WP_018694827.1|NZ_CCIZ01000015.1:41269..43722	ATP-dependent Clp protease ClpC	3.6e-160	531.9
						BN1073_RS08510	ClpV (TssH)	NZ_CCIZ01000018.1	WP_032135404.1|NZ_CCIZ01000018.1:complement(77596..80193)	Clp protease ClpB	1.2e-194	645.9
8	Alistipes sp. HGB5	A. finegoldii	PRJNA54031			HMPREF9720_2028	ClpV (TssH)	AENZ01000069.1	EFR56771.1|AENZ01000069.1:96169..98622	ATPase family associated with various cellular activities (AAA)	1e-158	527.1
						HMPREF9720_0959	ClpV (TssH)	AENZ01000019.1	EFR58554.1|AENZ01000019.1:complement(28170..30788)	ATP-dependent chaperone protein ClpB	7.2e-196	650
9	Alistipes timonensis JC136	A. timonensis	PRJEA174622			ATHG_RS12545	ClpV (TssH)	NZ_CAEG01000018.1	WP_010266158.1|NZ_CAEG01000018.1:52037..54490	ATP-dependent Clp protease ClpC	7e-158	524.2
						ATHG_RS11090	ClpV (TssH)	NZ_CAEG01000016.1	WP_010265259.1|NZ_CAEG01000016.1:complement(72526..75123)	molecular chaperone ClpB	4.6e-194	643.8
10	Bacteroides caccae ATCC 43185	B. caccae	PRJNA18163			BACCAC_02050	ClpV (TssH)	AAVM02000004.1	EDM20590.1|AAVM02000004.1:complement(72315..74903)	ATP-dependent chaperone protein ClpB	3.5e-195	648.1
						BACCAC_00556	ClpV (TssH)	AAVM02000001.1	EDM22183.1|AAVM02000001.1:659471..662005	ATPase family associated with various cellular activities (AAA)	1.4e-165	550.2
11	Bacteroides caccae CL03T12C61	B. caccae	PRJNA64801			HMPREF1061_00857	ClpV (TssH)	JH724079.1	EIY22773.1|JH724079.1:complement(1049601..1052189)	chaperone ClpB	5.7e-195	647.6
						HMPREF1061_02059	ClpV (TssH)	JH724079.1	EIY20453.1|JH724079.1:complement(2370099..2372633)	hypothetical protein HMPREF1061_02059	1.2e-165	550.6
				architecture 2		HMPREF1061_04394	TetR	JH724082.1	EIY16136.1|JH724082.1:complement(53647..54309)	hypothetical protein HMPREF1061_04394	1e-92	307.9
				start	stop	HMPREF1061_04406	PAAR_Rhs	JH724082.1	EIY16148.1|JH724082.1:complement(64211..68557)	YD repeat (two copies)	0	2209.1
				53647	94601	HMPREF1061_04407	TssC	JH724082.1	EIY16149.1|JH724082.1:complement(68643..70022)	hypothetical protein HMPREF1061_04407	2.5e-268	888.2
				links		HMPREF1061_04408	TssB	JH724082.1	EIY16150.1|JH724082.1:complement(70019..70492)	hypothetical protein HMPREF1061_04408	1.7e-82	272.9
				[GenBank]	[Fasta]	HMPREF1061_04409	TagA	JH724082.1	EIY16151.1|JH724082.1:complement(70538..71896)	hypothetical protein HMPREF1061_04409	3.1e-185	614.3
						HMPREF1061_04410	VgrG (TssI)	JH724082.1	EIY16152.1|JH724082.1:complement(71908..73716)	hypothetical protein HMPREF1061_04410	1.3e-265	880.6
						HMPREF1061_04411	Hcp (TssD)	JH724082.1	EIY16153.1|JH724082.1:complement(73836..74234)	hypothetical protein HMPREF1061_04411	1.7e-22	78.2
						HMPREF1061_04412	ClpV (TssH)	JH724082.1	EIY16154.1|JH724082.1:74514..76994	hypothetical protein HMPREF1061_04412	0	1444.9
						HMPREF1061_04413	Hcp (TssD)	JH724082.1	EIY16155.1|JH724082.1:77006..77428	hypothetical protein HMPREF1061_04413	7.5e-23	79.4
						HMPREF1061_04414	Hcp (TssD)	JH724082.1	EIY16156.1|JH724082.1:77442..77858	hypothetical protein HMPREF1061_04414	1.2e-23	82
						HMPREF1061_04418	Hcp (TssD)	JH724082.1	EIY16160.1|JH724082.1:79519..79920	hypothetical protein HMPREF1061_04418	1.2e-12	45.8
						HMPREF1061_04419	Hcp (TssD)	JH724082.1	EIY16161.1|JH724082.1:79925..80368	hypothetical protein HMPREF1061_04419	1.1e-18	65.6
						HMPREF1061_04420	TssE	JH724082.1	EIY16162.1|JH724082.1:80359..80823	hypothetical protein HMPREF1061_04420	5.7e-71	235.3
						HMPREF1061_04421	TssF	JH724082.1	EIY16163.1|JH724082.1:80831..82675	hypothetical protein HMPREF1061_04421	4.5e-270	895.3
						HMPREF1061_04422	TssN	JH724082.1	EIY16164.1|JH724082.1:82687..83565	hypothetical protein HMPREF1061_04422	1.5e-133	442.4
						HMPREF1061_04423	TssK	JH724082.1	EIY16165.1|JH724082.1:83579..84742	hypothetical protein HMPREF1061_04423	8.2e-179	592.4
						HMPREF1061_04424	TssG	JH724082.1	EIY16166.1|JH724082.1:84763..85725	hypothetical protein HMPREF1061_04424	3e-142	471.4
						HMPREF1061_04425	TssQ	JH724082.1	EIY16167.1|JH724082.1:85747..86247	hypothetical protein HMPREF1061_04425	4.7e-79	261.9
						HMPREF1061_04426	TssO	JH724082.1	EIY16168.1|JH724082.1:86255..86770	hypothetical protein HMPREF1061_04426	5.4e-84	278.2
						HMPREF1061_04427	TssP	JH724082.1	EIY16169.1|JH724082.1:86775..87680	hypothetical protein HMPREF1061_04427	7.5e-126	417.3
						HMPREF1061_04428	TssR	JH724082.1	EIY16170.1|JH724082.1:87689..90181	hypothetical protein HMPREF1061_04428	0	1242.7
						HMPREF1061_04429	Hcp (TssD)	JH724082.1	EIY16171.1|JH724082.1:90206..90934	hypothetical protein HMPREF1061_04429	5.2e-103	343.4
12	Bacteroides cellulosilyticus CL02T12C19	B. cellulosilyticus	PRJNA64803			HMPREF1062_00963	ClpV (TssH)	JH724085.1	EIY36724.1|JH724085.1:complement(1126924..1129512)	chaperone ClpB	5e-196	651.6
				architecture 1		HMPREF1062_03916	Hcp (TssD)	JH724088.1	EIY27028.1|JH724088.1:complement(228066..228455)	hypothetical protein HMPREF1062_03916	1.3e-22	79.1
				start	stop	HMPREF1062_03919	Rhs	JH724088.1	EIY27031.1|JH724088.1:complement(230759..231364)	RHS repeat-associated core domain-containing protein	5.6e-83	278.4
				228066	257455	HMPREF1062_03920	PAAR_Rhs	JH724088.1	EIY26727.1|JH724088.1:complement(231465..235354)	YD repeat (two copies), partial	0	2303.7
				links		HMPREF1062_03922	TagA	JH724088.1	EIY26729.1|JH724088.1:complement(235626..237002)	hypothetical protein HMPREF1062_03922	1.7e-190	632.1
				[GenBank]	[Fasta]	HMPREF1062_03923	VgrG (TssI)	JH724088.1	EIY26730.1|JH724088.1:complement(237009..238772)	hypothetical protein HMPREF1062_03923	3.6e-267	886.2
						HMPREF1062_03924	Hcp (TssD)	JH724088.1	EIY26731.1|JH724088.1:complement(238883..239278)	hypothetical protein HMPREF1062_03924	1.4e-22	79
						HMPREF1062_03925	TagB	JH724088.1	EIY26732.1|JH724088.1:complement(239792..240595)	hypothetical protein HMPREF1062_03925	1.7e-174	577.1
						HMPREF1062_03926	TssR	JH724088.1	EIY26733.1|JH724088.1:complement(240601..242949)	hypothetical protein HMPREF1062_03926	0	1107.5
						HMPREF1062_03927	TssP	JH724088.1	EIY26734.1|JH724088.1:complement(242946..243887)	hypothetical protein HMPREF1062_03927	3e-182	603.1
						HMPREF1062_03928	TssO	JH724088.1	EIY26735.1|JH724088.1:complement(243898..244344)	hypothetical protein HMPREF1062_03928	1e-70	235.4
						HMPREF1062_03929	TssQ	JH724088.1	EIY26736.1|JH724088.1:complement(244341..244838)	hypothetical protein HMPREF1062_03929	2e-72	240.8
						HMPREF1062_03930	TssK	JH724088.1	EIY26737.1|JH724088.1:complement(244859..246007)	hypothetical protein HMPREF1062_03930	5.4e-187	619.8
						HMPREF1062_03931	TssN	JH724088.1	EIY26738.1|JH724088.1:complement(246011..246889)	hypothetical protein HMPREF1062_03931	1.3e-132	439.8
						HMPREF1062_03932	TssG	JH724088.1	EIY26739.1|JH724088.1:complement(246903..247838)	hypothetical protein HMPREF1062_03932	8.9e-130	430.9
						HMPREF1062_03933	ClpV (TssH)	JH724088.1	EIY26740.1|JH724088.1:complement(247823..250261)	hypothetical protein HMPREF1062_03933	0	1447.9
						HMPREF1062_03934	TssF	JH724088.1	EIY26741.1|JH724088.1:complement(250258..252033)	hypothetical protein HMPREF1062_03934	2.8e-282	936.1
						HMPREF1062_03935	TssE	JH724088.1	EIY26742.1|JH724088.1:complement(252041..252463)	hypothetical protein HMPREF1062_03935	2.4e-65	217.5
						HMPREF1062_03936	TssB	JH724088.1	EIY26743.1|JH724088.1:252629..253096	hypothetical protein HMPREF1062_03936	1.4e-81	270.4
						HMPREF1062_03937	TssC	JH724088.1	EIY26744.1|JH724088.1:253109..254488	hypothetical protein HMPREF1062_03937	3.9e-261	865
						HMPREF1062_03942	TetR	JH724088.1	EIY26749.1|JH724088.1:256715..257455	hypothetical protein HMPREF1062_03942	1.2e-89	298.3
						HMPREF1062_04497	ClpV (TssH)	JH724088.1	EIY25094.1|JH724088.1:complement(830900..833422)	hypothetical protein HMPREF1062_04497	2e-168	560.3
						HMPREF1062_04831	ClpV (TssH)	JH724089.1	EIY24284.1|JH724089.1:complement(211739..213967)	ATP-dependent Clp protease ATP-binding subunit ClpA	4.5e-127	423.5
13	Bacteroides cellulosilyticus DSM 14838	B. cellulosilyticus	PRJNA30027			BACCELL_04901	ClpV (TssH)	EQ973492.1	EEF87499.1|EQ973492.1:complement(878423..880945)	ATPase family associated with various cellular activities (AAA)	4.2e-168	559.1
						BACCELL_03839	ClpV (TssH)	EQ973491.1	EEF88565.1|EQ973491.1:complement(1223497..1226085)	ATP-dependent chaperone protein ClpB	3.2e-196	652.1
						BACCELL_00722	ClpV (TssH)	EQ973489.1	EEF91686.1|EQ973489.1:complement(88138..90366)	putative ATP-dependent Clp protease ATP-binding subunit ClpA	7e-127	422.7
14	Bacteroides cellulosilyticus WH2	B. cellulosilyticus	PRJNA224116			BWH2_RS0113500	ClpV (TssH)	NZ_ATFI01000005.1	WP_022208385.1|NZ_ATFI01000005.1:241519..244107	MULTISPECIES: chaperone ClpB	3.3e-196	651.9
						BWH2_RS0114440	ClpV (TssH)	NZ_ATFI01000006.1	WP_029427831.1|NZ_ATFI01000006.1:complement(151763..153991)	Clp protease ClpA	2.7e-126	420.7
						BWH2_RS0116890	ClpV (TssH)	NZ_ATFI01000007.1	WP_007218560.1|NZ_ATFI01000007.1:complement(355938..358460)	MULTISPECIES: ATP-dependent Clp protease ClpC	1.6e-168	560.3
						BWH2_RS0121615	Hcp (TssD)	NZ_ATFI01000009.1	WP_032577485.1|NZ_ATFI01000009.1:186534..187316	hypothetical protein, partial	1.6e-16	58.8
15	Bacteroides sp. 14(A)	B. cellulosilyticus	PRJNA224116			K429_RS0102420	ClpV (TssH)	NZ_JAGH01000001.1	WP_025725924.1|NZ_JAGH01000001.1:complement(680945..683173)	Clp protease ClpA	7.8e-127	422.5
						K429_RS0120415	ClpV (TssH)	NZ_JAGH01000004.1	WP_022208385.1|NZ_JAGH01000004.1:complement(332845..335433)	MULTISPECIES: chaperone ClpB	3.3e-196	651.9
						K429_RS0126450	ClpV (TssH)	NZ_JAGH01000005.1	WP_007218560.1|NZ_JAGH01000005.1:complement(852520..855042)	MULTISPECIES: ATP-dependent Clp protease ClpC	1.6e-168	560.3
16	Bacteroides clarus YIT 12056	B. clarus	PRJNA48509			HMPREF9445_00700	ClpV (TssH)	GL882584.1	EGF53963.1|GL882584.1:102816..105344	ATPase family protein	6.5e-168	557.7
						HMPREF9445_01308	ClpV (TssH)	GL882585.1	EGF52979.1|GL882585.1:complement(224047..226641)	ATP-dependent chaperone protein ClpB	7.1e-197	653.5
17	Bacteroides coprocola DSM 17136	B. coprocola	PRJNA20521			BACCOP_02005	ClpV (TssH)	DS981490.1	EDV00864.1|DS981490.1:complement(47045..49585)	ATPase family associated with various cellular activities (AAA)	1.7e-165	550
						BACCOP_01947	Hcp (TssD)	DS981489.1	EDV00982.1|DS981489.1:complement(3950..4996)	hypothetical protein BACCOP_01947	2.8e-18	64.3
						BACCOP_01029	ClpV (TssH)	DS981479.1	EDV01927.1|DS981479.1:complement(53563..56151)	ATP-dependent chaperone protein ClpB	1e-193	643.4
						BACCOP_00433	Hcp (TssD)	DS981470.1	EDV02399.1|DS981470.1:complement(1121..2167)	hypothetical protein BACCOP_00433	2.8e-18	64.3
18	Bacteroides coprophilus DSM 18228	B. coprophilus	PRJNA30371			BACCOPRO_03882	Hcp (TssD)	EQ973683.1	EEF78355.1|EQ973683.1:complement(1..397)	hypothetical protein BACCOPRO_03882, partial	6e-21	72.9
				missed: 51 genes between VgrG & TssH		BACCOPRO_03657	TagA	EQ973651.1	EEF78132.1|EQ973651.1:complement(2649..3998)	tetratricopeptide repeat protein	5.7e-155	514.3
				architecture 1		BACCOPRO_03658	VgrG (TssI)	EQ973651.1	EEF78133.1|EQ973651.1:complement(3995..5752)	Rhs element Vgr protein	1.1e-257	854.2
						BACCOPRO_03659	Hcp (TssD)	EQ973651.1	EEF78134.1|EQ973651.1:complement(5863..6258)	hypothetical protein BACCOPRO_03659	8.3e-23	79
						BACCOPRO_03661	TagB	EQ973651.1	EEF78136.1|EQ973651.1:complement(6771..7574)	hypothetical protein BACCOPRO_03661	3.6e-174	575.3
						BACCOPRO_03662	TssR	EQ973651.1	EEF78137.1|EQ973651.1:complement(7580..9928)	hypothetical protein BACCOPRO_03662	0	1099.3
						BACCOPRO_03663	TssP	EQ973651.1	EEF78138.1|EQ973651.1:complement(9925..10866)	hypothetical protein BACCOPRO_03663	2.5e-182	602.7
						BACCOPRO_03664	TssO	EQ973651.1	EEF78139.1|EQ973651.1:complement(10877..11323)	hypothetical protein BACCOPRO_03664	4.2e-71	236
						BACCOPRO_03665	TssQ	EQ973651.1	EEF78140.1|EQ973651.1:complement(11320..11817)	hypothetical protein BACCOPRO_03665	5.5e-72	238.7
						BACCOPRO_03666	TssK	EQ973651.1	EEF78141.1|EQ973651.1:complement(11838..12986)	hypothetical protein BACCOPRO_03666	1.4e-187	621
						BACCOPRO_03667	TssN	EQ973651.1	EEF78142.1|EQ973651.1:complement(12990..13868)	hypothetical protein BACCOPRO_03667	1.3e-132	439.1
						BACCOPRO_03709	ClpV (TssH)	EQ973651.1	EEF78184.1|EQ973651.1:complement(67870..69981)	ATPase family associated with various cellular activities (AAA)	0	1261.7
						BACCOPRO_03712	TssF	EQ973651.1	EEF78187.1|EQ973651.1:complement(70678..72281)	hypothetical protein BACCOPRO_03712, partial	3.7e-257	852.4
						BACCOPRO_03713	TssE	EQ973651.1	EEF78188.1|EQ973651.1:complement(72289..72711)	putative lysozyme	3.3e-65	216.4
						BACCOPRO_03714	TssB	EQ973651.1	EEF78189.1|EQ973651.1:72879..73346	hypothetical protein BACCOPRO_03714	1.4e-82	272.9
						BACCOPRO_03715	TssC	EQ973651.1	EEF78190.1|EQ973651.1:73359..74738	hypothetical protein BACCOPRO_03715	2.3e-261	865
						BACCOPRO_03719	TetR	EQ973651.1	EEF78194.1|EQ973651.1:76616..77392	transcriptional regulator, TetR family	6.8e-90	298.4
						BACCOPRO_03462	Hcp (TssD)	EQ973650.1	EEF77939.1|EQ973650.1:complement(169901..170290)	hypothetical protein BACCOPRO_03462	7.6e-23	79.1
						BACCOPRO_02923	ClpV (TssH)	EQ973646.1	EEF77401.1|EQ973646.1:complement(199660..202248)	ATP-dependent chaperone protein ClpB	7.1e-194	643.8
						BACCOPRO_02617	ClpV (TssH)	EQ973644.1	EEF77108.1|EQ973644.1:complement(67343..69892)	ATPase family associated with various cellular activities (AAA)	3.4e-166	552.2
				architecture 1		BACCOPRO_01413	TagA	EQ973637.1	EEF75919.1|EQ973637.1:complement(39328..40677)	hypothetical protein BACCOPRO_01413	1.3e-137	457
				start	stop	BACCOPRO_01421	PAAR_Rhs	EQ973637.1	EEF75927.1|EQ973637.1:complement(47004..51263)	RHS repeat-associated core domain protein	0	1797.1
				39328	70480	BACCOPRO_01422	VgrG (TssI)	EQ973637.1	EEF75928.1|EQ973637.1:complement(51292..53052)	Rhs element Vgr protein	4.3e-233	773
				links		BACCOPRO_01424	TagB	EQ973637.1	EEF75930.1|EQ973637.1:complement(54173..54964)	hypothetical protein BACCOPRO_01424	8.7e-138	456
				[GenBank]	[Fasta]	BACCOPRO_01425	TssR	EQ973637.1	EEF75931.1|EQ973637.1:complement(54971..57307)	hypothetical protein BACCOPRO_01425	1.2e-264	877.8
						BACCOPRO_01426	TssP	EQ973637.1	EEF75932.1|EQ973637.1:complement(57304..58245)	hypothetical protein BACCOPRO_01426	4.1e-157	519.8
						BACCOPRO_01428	TssQ	EQ973637.1	EEF75934.1|EQ973637.1:complement(58694..59194)	hypothetical protein BACCOPRO_01428	2.4e-62	207.3
						BACCOPRO_01429	TssK	EQ973637.1	EEF75935.1|EQ973637.1:complement(59213..60358)	hypothetical protein BACCOPRO_01429	4.2e-165	547
						BACCOPRO_01430	TssN	EQ973637.1	EEF75936.1|EQ973637.1:complement(60363..61241)	hypothetical protein BACCOPRO_01430	1.6e-115	383
						BACCOPRO_01431	TssG	EQ973637.1	EEF75937.1|EQ973637.1:complement(61265..62206)	hypothetical protein BACCOPRO_01431	3.3e-113	375.7
						BACCOPRO_01432	ClpV (TssH)	EQ973637.1	EEF75938.1|EQ973637.1:complement(62191..64388)	ATPase family associated with various cellular activities (AAA), partial	0	1207.4
						BACCOPRO_01434	TssF	EQ973637.1	EEF75940.1|EQ973637.1:complement(64759..66531)	hypothetical protein BACCOPRO_01434	2.4e-233	773.8
						BACCOPRO_01435	TssE	EQ973637.1	EEF75941.1|EQ973637.1:complement(66545..66964)	putative lysozyme	1.6e-57	191.5
						BACCOPRO_01436	TssB	EQ973637.1	EEF75942.1|EQ973637.1:67142..67609	hypothetical protein BACCOPRO_01436	1.5e-75	250.1
						BACCOPRO_01438	TssC	EQ973637.1	EEF75944.1|EQ973637.1:69251..70480	hypothetical protein BACCOPRO_01438, partial	1e-236	783.8
						BACCOPRO_01619	Hcp (TssD)	EQ973637.1	EEF76122.1|EQ973637.1:219688..221169	hypothetical protein BACCOPRO_01619	1.7e-17	61.5
						BACCOPRO_01633	Hcp (TssD)	EQ973637.1	EEF76136.1|EQ973637.1:complement(231001..231390)	hypothetical protein BACCOPRO_01633	9.3e-19	65.7
						BACCOPRO_01640	Rhs	EQ973637.1	EEF76143.1|EQ973637.1:complement(237577..239505)	RHS repeat-associated core domain protein	9.2e-267	885.1
						BACCOPRO_01641	PAAR_Rhs	EQ973637.1	EEF76144.1|EQ973637.1:complement(239577..241940)	YD repeat protein (3 repeats)	0	1081.2
						BACCOPRO_01643	TagA	EQ973637.1	EEF76146.1|EQ973637.1:complement(242202..243035)	hypothetical protein BACCOPRO_01643, partial	2.7e-79	264.8
						BACCOPRO_01645	VgrG (TssI)	EQ973637.1	EEF76148.1|EQ973637.1:complement(243903..245672)	Rhs element Vgr protein	7.6e-208	689.6
19	Bacteroides dorei 5 1 36-D4	B. dorei	PRJNA32451			BSEG_01832	ClpV (TssH)	JH114322.1	EEO45691.1|JH114322.1:367704..369941	putative ATP-dependent Clp protease ATP-binding subunit ClpA	1.1e-128	428.4
						BSEG_02309	ClpV (TssH)	JH114323.1	EEO46168.1|JH114323.1:188304..190820	ATPase family associated with various cellular activities (AAA)	8.4e-172	570.9
						BSEG_03217	ClpV (TssH)	JH114326.1	EEO47076.1|JH114326.1:complement(23013..25601)	ATP-dependent chaperone protein ClpB	1.2e-191	636.7
20	Bacteroides dorei CL02T00C15	B. dorei	PRJNA64805	architecture 1		HMPREF1063_01989	Hcp (TssD)	JH724111.1	EIY27019.1|JH724111.1:complement(955303..955692)	hypothetical protein HMPREF1063_01989	1e-22	79.1
				start	stop	HMPREF1063_01992	PAAR_Rhs	JH724111.1	EIY27022.1|JH724111.1:complement(957996..960422)	YD repeat (two copies), partial	0	1252.9
				955303	987227	HMPREF1063_01995	Rhs	JH724111.1	EIY26726.1|JH724111.1:complement(961223..961855)	RHS repeat-associated core domain-containing protein, partial	2.2e-69	233.1
				links		HMPREF1063_01998	TagA	JH724111.1	EIY26522.1|JH724111.1:complement(965398..966774)	hypothetical protein HMPREF1063_01998	1.4e-190	632.1
				[GenBank]	[Fasta]	HMPREF1063_01999	VgrG (TssI)	JH724111.1	EIY26523.1|JH724111.1:complement(966781..968544)	hypothetical protein HMPREF1063_01999	2.9e-267	886.2
						HMPREF1063_02000	Hcp (TssD)	JH724111.1	EIY26524.1|JH724111.1:complement(968655..969050)	hypothetical protein HMPREF1063_02000	1.1e-22	79
						HMPREF1063_02001	TagB	JH724111.1	EIY26525.1|JH724111.1:complement(969564..970367)	hypothetical protein HMPREF1063_02001	1.4e-174	577.1
						HMPREF1063_02002	TssR	JH724111.1	EIY26526.1|JH724111.1:complement(970373..972721)	hypothetical protein HMPREF1063_02002	0	1107.5
						HMPREF1063_02003	TssP	JH724111.1	EIY26527.1|JH724111.1:complement(972718..973659)	hypothetical protein HMPREF1063_02003	2.5e-182	603.1
						HMPREF1063_02004	TssO	JH724111.1	EIY26528.1|JH724111.1:complement(973670..974116)	hypothetical protein HMPREF1063_02004	8.3e-71	235.4
						HMPREF1063_02005	TssQ	JH724111.1	EIY26529.1|JH724111.1:complement(974113..974610)	hypothetical protein HMPREF1063_02005	1.7e-72	240.8
						HMPREF1063_02006	TssK	JH724111.1	EIY26530.1|JH724111.1:complement(974631..975779)	hypothetical protein HMPREF1063_02006	4.4e-187	619.8
						HMPREF1063_02007	TssN	JH724111.1	EIY26531.1|JH724111.1:complement(975783..976661)	hypothetical protein HMPREF1063_02007	1.1e-132	439.8
						HMPREF1063_02008	TssG	JH724111.1	EIY26532.1|JH724111.1:complement(976675..977610)	hypothetical protein HMPREF1063_02008	7.2e-130	430.9
						HMPREF1063_02009	ClpV (TssH)	JH724111.1	EIY26533.1|JH724111.1:complement(977595..980033)	hypothetical protein HMPREF1063_02009	0	1447.9
						HMPREF1063_02010	TssF	JH724111.1	EIY26534.1|JH724111.1:complement(980030..981805)	hypothetical protein HMPREF1063_02010	2.3e-282	936.1
						HMPREF1063_02011	TssE	JH724111.1	EIY26535.1|JH724111.1:complement(981813..982235)	hypothetical protein HMPREF1063_02011	1.9e-65	217.5
						HMPREF1063_02012	TssB	JH724111.1	EIY26536.1|JH724111.1:982401..982868	hypothetical protein HMPREF1063_02012	1.2e-81	270.4
						HMPREF1063_02013	TssC	JH724111.1	EIY26537.1|JH724111.1:982881..984260	hypothetical protein HMPREF1063_02013	3.2e-261	865
						HMPREF1063_02017	TetR	JH724111.1	EIY26541.1|JH724111.1:986487..987227	hypothetical protein HMPREF1063_02017	9.6e-90	298.3
						HMPREF1063_03524	ClpV (TssH)	JH724113.1	EIY22380.1|JH724113.1:297182..299419	ATP-dependent Clp protease ATP-binding subunit ClpA	1.1e-128	428.5
						HMPREF1063_03713	ClpV (TssH)	JH724113.1	EIY21159.1|JH724113.1:496350..498866	hypothetical protein HMPREF1063_03713	1.7e-171	570.2
						HMPREF1063_04408	ClpV (TssH)	JH724114.1	EIY19321.1|JH724114.1:400637..403225	chaperone ClpB	1.4e-191	636.7
						HMPREF1063_05187	PAAR_Rhs	JH724127.1	EIY16054.1|JH724127.1:1..3722	YD repeat (two copies), partial	0	2248.8
21	Bacteroides dorei CL02T12C06	B. dorei	PRJNA64807	architecture 1		HMPREF1064_02891	Hcp (TssD)	JH724134.1	EIY32348.1|JH724134.1:complement(961389..961778)	hypothetical protein HMPREF1064_02891	1e-22	79.1
				start	stop	HMPREF1064_02894	PAAR_Rhs	JH724134.1	EIY32351.1|JH724134.1:complement(964082..968536)	YD repeat (two copies)	0	2446.6
				961389	990637	HMPREF1064_02896	TagA	JH724134.1	EIY32353.1|JH724134.1:complement(968808..970184)	hypothetical protein HMPREF1064_02896	1.4e-190	632.1
				links		HMPREF1064_02897	VgrG (TssI)	JH724134.1	EIY32354.1|JH724134.1:complement(970191..971954)	hypothetical protein HMPREF1064_02897	2.9e-267	886.2
				[GenBank]	[Fasta]	HMPREF1064_02898	Hcp (TssD)	JH724134.1	EIY32355.1|JH724134.1:complement(972065..972460)	hypothetical protein HMPREF1064_02898	1.1e-22	79
						HMPREF1064_02899	TagB	JH724134.1	EIY32356.1|JH724134.1:complement(972974..973777)	hypothetical protein HMPREF1064_02899	1.4e-174	577.1
						HMPREF1064_02900	TssR	JH724134.1	EIY32357.1|JH724134.1:complement(973783..976131)	hypothetical protein HMPREF1064_02900	0	1107.5
						HMPREF1064_02901	TssP	JH724134.1	EIY32358.1|JH724134.1:complement(976128..977069)	hypothetical protein HMPREF1064_02901	2.5e-182	603.1
						HMPREF1064_02902	TssO	JH724134.1	EIY32359.1|JH724134.1:complement(977080..977526)	hypothetical protein HMPREF1064_02902	8.3e-71	235.4
						HMPREF1064_02903	TssQ	JH724134.1	EIY32360.1|JH724134.1:complement(977523..978020)	hypothetical protein HMPREF1064_02903	1.7e-72	240.8
						HMPREF1064_02904	TssK	JH724134.1	EIY32361.1|JH724134.1:complement(978041..979189)	hypothetical protein HMPREF1064_02904	4.4e-187	619.8
						HMPREF1064_02905	TssN	JH724134.1	EIY32362.1|JH724134.1:complement(979193..980071)	hypothetical protein HMPREF1064_02905	1.1e-132	439.8
						HMPREF1064_02906	TssG	JH724134.1	EIY32363.1|JH724134.1:complement(980085..981020)	hypothetical protein HMPREF1064_02906	7.2e-130	430.9
						HMPREF1064_02907	ClpV (TssH)	JH724134.1	EIY32364.1|JH724134.1:complement(981005..983443)	hypothetical protein HMPREF1064_02907	0	1447.9
						HMPREF1064_02908	TssF	JH724134.1	EIY32365.1|JH724134.1:complement(983440..985215)	hypothetical protein HMPREF1064_02908	2.3e-282	936.1
						HMPREF1064_02909	TssE	JH724134.1	EIY32366.1|JH724134.1:complement(985223..985645)	hypothetical protein HMPREF1064_02909	1.9e-65	217.5
						HMPREF1064_02910	TssB	JH724134.1	EIY32367.1|JH724134.1:985811..986278	hypothetical protein HMPREF1064_02910	1.2e-81	270.4
						HMPREF1064_02911	TssC	JH724134.1	EIY32368.1|JH724134.1:986291..987670	hypothetical protein HMPREF1064_02911	3.2e-261	865
						HMPREF1064_02915	TetR	JH724134.1	EIY32372.1|JH724134.1:989897..990637	hypothetical protein HMPREF1064_02915	9.6e-90	298.3
						HMPREF1064_03356	ClpV (TssH)	JH724135.1	EIY30938.1|JH724135.1:337077..339593	hypothetical protein HMPREF1064_03356	1.7e-171	570.2
						HMPREF1064_03996	ClpV (TssH)	JH724136.1	EIY28627.1|JH724136.1:333872..336460	chaperone ClpB	1.4e-191	636.7
						HMPREF1064_04229	ClpV (TssH)	JH724137.1	EIY27808.1|JH724137.1:305557..307794	ATP-dependent Clp protease ATP-binding subunit ClpA	1.1e-128	428.5
						HMPREF1064_05194	Rhs	JH724152.1	EIY24204.1|JH724152.1:1..633	RHS repeat-associated core domain-containing protein, partial	2.2e-69	233.1
22	Bacteroides dorei CL03T12C01	B. dorei	PRJNA64809			HMPREF1065_00130	ClpV (TssH)	JH724153.1	EIY41764.1|JH724153.1:complement(156970..159486)	hypothetical protein HMPREF1065_00130	5.9e-172	571.5
						HMPREF1065_03064	ClpV (TssH)	JH724156.1	EIY35478.1|JH724156.1:123564..125801	ATP-dependent Clp protease ATP-binding subunit ClpA	9.4e-129	428.5
						HMPREF1065_03733	ClpV (TssH)	JH724158.1	EIY34033.1|JH724158.1:241540..244128	chaperone ClpB	1.9e-191	635.9
23	Bacteroides dorei DSM 17855	B. dorei	PRJNA27831			BACDOR_02697	ClpV (TssH)	DS995535.1	EEB24864.1|DS995535.1:complement(263992..266508)	ATPase family associated with various cellular activities (AAA)	1e-171	570.9
						BACDOR_01336	ClpV (TssH)	DS995533.1	EEB26169.1|DS995533.1:complement(22708..25296)	ATP-dependent chaperone protein ClpB	2.1e-191	635.9
				architecture 2		BACDOR_01063	Hcp (TssD)	DS995532.1	EEB26329.1|DS995532.1:complement(6137..7204)	hypothetical protein BACDOR_01063	2.1e-139	463.4
				start	stop	BACDOR_01064	TssR	DS995532.1	EEB26330.1|DS995532.1:complement(7229..9598)	hypothetical protein BACDOR_01064	0	1238.3
				1155	38959	BACDOR_01065	TssP	DS995532.1	EEB26331.1|DS995532.1:complement(9725..10633)	PKD domain protein	6.3e-129	427.6
				links		BACDOR_01066	TssO	DS995532.1	EEB26332.1|DS995532.1:complement(10635..11147)	hypothetical protein BACDOR_01066	6.7e-85	281.3
				[GenBank]	[Fasta]	BACDOR_01067	TssQ	DS995532.1	EEB26333.1|DS995532.1:complement(11159..11662)	hypothetical protein BACDOR_01067	7.5e-77	254.9
						BACDOR_01070	TssK	DS995532.1	EEB26336.1|DS995532.1:complement(12665..13825)	hypothetical protein BACDOR_01070	8.7e-183	605.6
						BACDOR_01071	TssN	DS995532.1	EEB26337.1|DS995532.1:complement(13837..14673)	hypothetical protein BACDOR_01071	4.1e-128	424.7
						BACDOR_01072	TssF	DS995532.1	EEB26338.1|DS995532.1:complement(14727..16571)	hypothetical protein BACDOR_01072	1.3e-282	936.8
						BACDOR_01073	TssE	DS995532.1	EEB26339.1|DS995532.1:complement(16579..17043)	putative lysozyme	7.4e-71	235
						BACDOR_01074	Hcp (TssD)	DS995532.1	EEB26340.1|DS995532.1:complement(17034..17474)	hypothetical protein BACDOR_01074	4.9e-22	76.8
						BACDOR_01075	Hcp (TssD)	DS995532.1	EEB26341.1|DS995532.1:complement(17477..17875)	hypothetical protein BACDOR_01075	5.6e-15	53.6
						BACDOR_01079	Hcp (TssD)	DS995532.1	EEB26345.1|DS995532.1:complement(19689..20102)	hypothetical protein BACDOR_01079	3.6e-24	83.8
						BACDOR_01080	Hcp (TssD)	DS995532.1	EEB26346.1|DS995532.1:complement(20116..20538)	hypothetical protein BACDOR_01080	6.6e-22	76.4
						BACDOR_01081	ClpV (TssH)	DS995532.1	EEB26347.1|DS995532.1:complement(20550..23189)	ATPase family associated with various cellular activities (AAA)	0	1465.2
						BACDOR_01082	Hcp (TssD)	DS995532.1	EEB26348.1|DS995532.1:23293..23691	hypothetical protein BACDOR_01082	5.4e-23	80
						BACDOR_01084	VgrG (TssI)	DS995532.1	EEB26350.1|DS995532.1:23809..25617	Rhs element Vgr protein	1.1e-269	894.1
						BACDOR_01085	TagA	DS995532.1	EEB26351.1|DS995532.1:25629..26987	hypothetical protein BACDOR_01085	9.5e-193	639.2
						BACDOR_01086	TssB	DS995532.1	EEB26352.1|DS995532.1:27033..27506	hypothetical protein BACDOR_01086	7.5e-83	274.2
						BACDOR_01087	TssC	DS995532.1	EEB26353.1|DS995532.1:27503..28879	hypothetical protein BACDOR_01087	1.1e-267	886.2
						BACDOR_01088	PAAR_Rhs	DS995532.1	EEB26354.1|DS995532.1:28961..33289	RHS repeat-associated core domain protein	0	2236.8
						BACDOR_01097	TetR	DS995532.1	EEB26363.1|DS995532.1:38336..38959	transcriptional regulator, TetR family	2.2e-87	290.5
						BACDOR_01116	Hcp (TssD)	DS995532.1	EEB26382.1|DS995532.1:54094..55020	hypothetical protein BACDOR_01116	9.3e-16	56.2
						BACDOR_01134	ClpV (TssH)	DS995532.1	EEB26400.1|DS995532.1:complement(69062..71299)	putative ATP-dependent Clp protease ATP-binding subunit ClpA	1.2e-129	431.7
24	Bacteroides dorei HS1 L 1 B 010	B. dorei	PRJNA232731			EL88_09825	ClpV (TssH)	CP007619.1	AII63455.1|CP007619.1:2225438..2227954	Clp protease ClpC	2.6e-171	569.4
						EL88_12060	ClpV (TssH)	CP007619.1	AII63844.1|CP007619.1:2684879..2687467	Clp protease ClpB	1.9e-191	635.9
				architecture 1		EL88_14225	TetR	CP007619.1	AII64238.1|CP007619.1:complement(3067775..3068551)	transcriptional regulator	5.3e-90	299
				start	stop	EL88_14245	TssC	CP007619.1	AII64241.1|CP007619.1:complement(3070429..3071808)	hypothetical protein EL88_14245	2.8e-261	865
				3067775	3102190	EL88_14250	TssB	CP007619.1	AII64242.1|CP007619.1:complement(3071821..3072288)	hypothetical protein EL88_14250	1.7e-82	272.9
				links		EL88_14255	TssE	CP007619.1	AII64243.1|CP007619.1:3072456..3072878	lysozyme	3.9e-65	216.4
				[GenBank]	[Fasta]	EL88_14260	TssF	CP007619.1	AII64244.1|CP007619.1:3072886..3074661	hypothetical protein EL88_14260	1.3e-284	943.4
						EL88_14265	ClpV (TssH)	CP007619.1	AII64245.1|CP007619.1:3074658..3077096	Clp protease ClpA	0	1446.9
						EL88_14270	TssG	CP007619.1	AII64246.1|CP007619.1:3077081..3078016	hypothetical protein EL88_14270	1.1e-129	430
						EL88_14275	TssN	CP007619.1	AII64247.1|CP007619.1:3078030..3078908	hypothetical protein EL88_14275	3.1e-133	441.4
						EL88_14280	TssK	CP007619.1	AII64248.1|CP007619.1:3078912..3080060	hypothetical protein EL88_14280	1.6e-187	621
						EL88_14285	TssQ	CP007619.1	AII64249.1|CP007619.1:3080081..3080578	hypothetical protein EL88_14285	3.9e-72	239.4
						EL88_14290	TssO	CP007619.1	AII64250.1|CP007619.1:3080575..3081021	hypothetical protein EL88_14290	4.9e-71	236
						EL88_14295	TssP	CP007619.1	AII64251.1|CP007619.1:3081032..3081973	hypothetical protein EL88_14295	2.1e-182	603.1
						EL88_14300	TssR	CP007619.1	AII64252.1|CP007619.1:3081970..3084318	hypothetical protein EL88_14300	0	1108.3
						EL88_14305	TagB	CP007619.1	AII64253.1|CP007619.1:3084324..3085127	hypothetical protein EL88_14305	4.1e-174	575.4
						EL88_14310	Hcp (TssD)	CP007619.1	AII64254.1|CP007619.1:3085642..3086037	hypothetical protein EL88_14310	9.7e-23	79
						EL88_14315	VgrG (TssI)	CP007619.1	AII64255.1|CP007619.1:3086148..3087911	type IV secretion protein Rhs	7.1e-268	888.1
						EL88_14320	TagA	CP007619.1	AII64256.1|CP007619.1:3087918..3089294	hypothetical protein EL88_14320	5.1e-191	633.3
						EL88_14330	PAAR_Rhs	CP007619.1	AII64258.1|CP007619.1:3089566..3094011	type IV secretion protein Rhs	0	2443.3
						EL88_14340	PAAR_Rhs	CP007619.1	AII64260.1|CP007619.1:3094924..3099312	type IV secretion protein Rhs	0	2423.8
						EL88_14355	Hcp (TssD)	CP007619.1	AII64263.1|CP007619.1:3101801..3102190	hypothetical protein EL88_14355	5e-23	80
						EL88_22550	ClpV (TssH)	CP007619.1	AII65760.1|CP007619.1:5138127..5140364	Clp protease ClpA	4e-129	429.8
25	Bacteroides dorei HS1 L 3 B 079	B. dorei	PRJNA232731			GV66_03360	ClpV (TssH)	CP008741.1	AII66814.1|CP008741.1:955375..957612	Clp protease ClpA	2.1e-129	430.6
						GV66_17785	ClpV (TssH)	CP008741.1	AII69426.1|CP008741.1:4306460..4308976	Clp protease ClpC	5.4e-172	571.5
						GV66_19700	ClpV (TssH)	CP008741.1	AII69758.1|CP008741.1:4701235..4703823	Clp protease ClpB	1.1e-191	636.7
26	Bacteroides sp. 3 1 33FAA	B. dorei	PRJNA38353			HMPREF0105_4190	ClpV (TssH)	GG705237.1	EEZ19395.1|GG705237.1:complement(22710..25298)	ATP-dependent chaperone protein ClpB	1.2e-191	636.7
						HMPREF0105_2601	ClpV (TssH)	GG705230.1	EEZ20818.1|GG705230.1:complement(159250..161766)	ATPase family associated with various cellular activities (AAA)	4e-172	572.1
						HMPREF0105_2405	ClpV (TssH)	GG705229.1	EEZ21851.1|GG705229.1:complement(749859..752096)	putative ATP-dependent Clp protease ATP-binding subunit ClpA	2.5e-129	430.6
27	Bacteroides sp. 9 1 42FAA	B. dorei	PRJNA32445			BSBG_04570	ClpV (TssH)	EQ973141.1	EEO63596.1|EQ973141.1:complement(22712..25300)	ATP-dependent chaperone protein ClpB	2.1e-191	635.9
						BSBG_02715	ClpV (TssH)	EQ973130.1	EEO61743.1|EQ973130.1:complement(164181..166697)	ATPase family associated with various cellular activities (AAA)	6.5e-172	571.5
						BSBG_01320	ClpV (TssH)	EQ973126.1	EEO60351.1|EQ973126.1:complement(753421..755658)	putative ATP-dependent Clp protease ATP-binding subunit ClpA	4.4e-129	429.8
28	Bacteroides eggerthii 1 2 48FAA	B. eggerthii	PRJNA40009			HMPREF1016_00396	ClpV (TssH)	GL622538.1	EFV31388.1|GL622538.1:complement(450869..453463)	ATP-dependent chaperone ClpB	2.2e-197	655.4
						HMPREF1016_02234	Hcp (TssD)	GL622542.1	EFV29527.1|GL622542.1:complement(331893..333434)	hypothetical protein HMPREF1016_02234	5.6e-12	43.4
						HMPREF1016_03232	ClpV (TssH)	GL622547.1	EFV28511.1|GL622547.1:71776..74304	ATPase	4.1e-168	558.6
29	Bacteroides eggerthii DSM 20697	B. eggerthii	PRJNA27827			BACEGG_02130	ClpV (TssH)	DS995510.1	EEC53216.1|DS995510.1:complement(359053..361647)	ATP-dependent chaperone protein ClpB	2.3e-197	655.3
						BACEGG_02716	ClpV (TssH)	DS995510.1	EEC52965.1|DS995510.1:complement(1005161..1007689)	ATPase family associated with various cellular activities (AAA)	2.4e-168	559.3
				architecture 2		BACEGG_00427	TetR	DS995508.1	EEC55399.1|DS995508.1:complement(497513..498154)	transcriptional regulator, TetR family	4.3e-89	295.7
				start	stop	BACEGG_00434	PAAR_Rhs	DS995508.1	EEC55142.1|DS995508.1:complement(506262..510530)	RHS repeat-associated core domain protein	0	2205.6
				497513	535903	BACEGG_00435	TssC	DS995508.1	EEC55143.1|DS995508.1:complement(510612..511988)	hypothetical protein BACEGG_00435	8.4e-268	886.2
				links		BACEGG_00436	TssB	DS995508.1	EEC55144.1|DS995508.1:complement(511985..512458)	hypothetical protein BACEGG_00436	2.5e-82	272
				[GenBank]	[Fasta]	BACEGG_00437	TagA	DS995508.1	EEC55145.1|DS995508.1:complement(512504..513862)	hypothetical protein BACEGG_00437	2.8e-193	640.5
						BACEGG_00438	VgrG (TssI)	DS995508.1	EEC55146.1|DS995508.1:complement(513874..515682)	Rhs element Vgr protein	3.7e-269	892
						BACEGG_00439	Hcp (TssD)	DS995508.1	EEC55147.1|DS995508.1:complement(515800..516198)	hypothetical protein BACEGG_00439	9.8e-23	78.7
						BACEGG_00440	ClpV (TssH)	DS995508.1	EEC55148.1|DS995508.1:516303..518942	ATPase family associated with various cellular activities (AAA)	0	1464.5
						BACEGG_00441	Hcp (TssD)	DS995508.1	EEC55149.1|DS995508.1:518954..519376	hypothetical protein BACEGG_00441	3.5e-22	76.9
						BACEGG_00442	Hcp (TssD)	DS995508.1	EEC55150.1|DS995508.1:519390..519800	hypothetical protein BACEGG_00442	1.3e-22	78.3
						BACEGG_00446	Hcp (TssD)	DS995508.1	EEC55154.1|DS995508.1:521735..522133	hypothetical protein BACEGG_00446	4e-15	53.7
						BACEGG_00447	Hcp (TssD)	DS995508.1	EEC55155.1|DS995508.1:522136..522576	hypothetical protein BACEGG_00447	6.7e-23	79.3
						BACEGG_00448	TssE	DS995508.1	EEC55156.1|DS995508.1:522567..523031	putative lysozyme	5.6e-71	235
						BACEGG_00449	TssF	DS995508.1	EEC55157.1|DS995508.1:523039..524883	hypothetical protein BACEGG_00449	6.3e-284	940.8
						BACEGG_00450	TssN	DS995508.1	EEC55158.1|DS995508.1:524937..525773	hypothetical protein BACEGG_00450	2.4e-128	425.1
						BACEGG_00451	TssK	DS995508.1	EEC55159.1|DS995508.1:525785..526945	hypothetical protein BACEGG_00451	6.5e-183	605.6
						BACEGG_00452	TssG	DS995508.1	EEC55160.1|DS995508.1:526966..527928	hypothetical protein BACEGG_00452	8.1e-150	495.9
						BACEGG_00453	TssQ	DS995508.1	EEC55161.1|DS995508.1:527948..528451	hypothetical protein BACEGG_00453	5.6e-77	254.9
						BACEGG_00454	TssO	DS995508.1	EEC55162.1|DS995508.1:528463..528975	hypothetical protein BACEGG_00454	5e-85	281.3
						BACEGG_00455	TssP	DS995508.1	EEC55163.1|DS995508.1:528977..529885	PKD domain protein	4.7e-129	427.6
						BACEGG_00456	TssR	DS995508.1	EEC55164.1|DS995508.1:529982..532381	hypothetical protein BACEGG_00456	0	1252.4
						BACEGG_00457	Hcp (TssD)	DS995508.1	EEC55165.1|DS995508.1:532406..533143	hypothetical protein BACEGG_00457	7.2e-111	369
30	Bacteroides faecis MAJ27	B. faecis	PRJNA86875			KCY_RS0115885	ClpV (TssH)	NZ_AGDG01000031.1	WP_010538011.1|NZ_AGDG01000031.1:185932..188457	MULTISPECIES: ATP-dependent Clp protease ClpC	2.8e-165	549.4
						KCY_RS0110820	ClpV (TssH)	NZ_AGDG01000023.1	WP_010537244.1|NZ_AGDG01000023.1:complement(85923..88511)	MULTISPECIES: molecular chaperone ClpB	4.4e-197	654.6
31	Bacteroides finegoldii CL09T03C10	B. finegoldii	PRJNA64831			HMPREF1057_00191	ClpV (TssH)	JH951901.1	EKJ92893.1|JH951901.1:complement(246707..249295)	chaperone ClpB	4e-194	644.7
						HMPREF1057_01094	ClpV (TssH)	JH951901.1	EKJ92259.1|JH951901.1:1306641..1309169	hypothetical protein HMPREF1057_01094	7.2e-165	548
				architecture 1		HMPREF1057_01516	TetR	JH951901.1	EKJ92681.1|JH951901.1:complement(1759264..1760004)	hypothetical protein HMPREF1057_01516	6.4e-88	292.1
				start	stop	HMPREF1057_01521	TssC	JH951901.1	EKJ92686.1|JH951901.1:complement(1762234..1763613)	hypothetical protein HMPREF1057_01521	9.2e-260	859.9
				1759264	1797858	HMPREF1057_01522	TssB	JH951901.1	EKJ92687.1|JH951901.1:complement(1763626..1764093)	hypothetical protein HMPREF1057_01522	1.5e-82	272.9
				links		HMPREF1057_01523	TssE	JH951901.1	EKJ92688.1|JH951901.1:1764260..1764682	hypothetical protein HMPREF1057_01523	9.3e-66	218.3
				[GenBank]	[Fasta]	HMPREF1057_01524	TssF	JH951901.1	EKJ92689.1|JH951901.1:1764690..1766465	hypothetical protein HMPREF1057_01524	2.7e-281	932.2
						HMPREF1057_01525	ClpV (TssH)	JH951901.1	EKJ92690.1|JH951901.1:1766462..1768900	hypothetical protein HMPREF1057_01525	0	1452.3
						HMPREF1057_01526	TssG	JH951901.1	EKJ92691.1|JH951901.1:1768885..1769820	hypothetical protein HMPREF1057_01526	6.2e-130	430.8
						HMPREF1057_01527	TssN	JH951901.1	EKJ92692.1|JH951901.1:1769834..1770712	hypothetical protein HMPREF1057_01527	8.5e-133	439.8
						HMPREF1057_01528	TssK	JH951901.1	EKJ92693.1|JH951901.1:1770716..1771864	hypothetical protein HMPREF1057_01528	2.1e-186	617.3
						HMPREF1057_01529	TssQ	JH951901.1	EKJ92694.1|JH951901.1:1771885..1772382	hypothetical protein HMPREF1057_01529	8.4e-73	241.5
						HMPREF1057_01530	TssO	JH951901.1	EKJ92695.1|JH951901.1:1772379..1772825	hypothetical protein HMPREF1057_01530	1.3e-71	237.7
						HMPREF1057_01531	TssP	JH951901.1	EKJ92696.1|JH951901.1:1772836..1773777	hypothetical protein HMPREF1057_01531	1.9e-181	599.9
						HMPREF1057_01532	TssR	JH951901.1	EKJ92697.1|JH951901.1:1773774..1776122	hypothetical protein HMPREF1057_01532	0	1097.2
						HMPREF1057_01533	TagB	JH951901.1	EKJ92698.1|JH951901.1:1776127..1776930	hypothetical protein HMPREF1057_01533	1.2e-174	577
						HMPREF1057_01534	Hcp (TssD)	JH951901.1	EKJ92699.1|JH951901.1:1777443..1777838	hypothetical protein HMPREF1057_01534	6.5e-24	82.8
						HMPREF1057_01535	VgrG (TssI)	JH951901.1	EKJ92700.1|JH951901.1:1777950..1779707	hypothetical protein HMPREF1057_01535	2.7e-257	853
						HMPREF1057_01536	TagA	JH951901.1	EKJ92701.1|JH951901.1:1779704..1781053	hypothetical protein HMPREF1057_01536	4.5e-155	514.7
						HMPREF1057_01538	Rhs	JH951901.1	EKJ91460.1|JH951901.1:1784465..1785172	RHS repeat-associated core domain-containing protein, partial	4.2e-69	231.9
						HMPREF1057_01545	Rhs	JH951901.1	EKJ91202.1|JH951901.1:1793244..1793910	RHS repeat-associated core domain-containing protein, partial	3.5e-66	222.3
						HMPREF1057_01551	Hcp (TssD)	JH951901.1	EKJ91208.1|JH951901.1:1797469..1797858	hypothetical protein HMPREF1057_01551	1.7e-22	78.1
						HMPREF1057_04201	PAAR_Rhs	JH951906.1	EKJ88800.1|JH951906.1:complement(1..1471)	YD repeat (two copies), partial	2.1e-169	563.4
32	Bacteroides finegoldii DSM 17565	B. finegoldii	PRJNA27823			BACFIN_09125	ClpV (TssH)	GG688342.1	EEX43190.1|GG688342.1:complement(5314..7842)	ATPase family associated with various cellular activities (AAA)	1.5e-164	547
						BACFIN_07966	ClpV (TssH)	GG688328.1	EEX44387.1|GG688328.1:94989..97577	ATP-dependent chaperone protein ClpB	5.4e-194	644.4
33	Bacteroides fluxus YIT 12057	B. fluxus	PRJNA48511			HMPREF9446_01100	ClpV (TssH)	GL882619.1	EGF58710.1|GL882619.1:95345..97939	ATP-dependent chaperone protein ClpB	4.1e-196	651.2
						HMPREF9446_01551	ClpV (TssH)	GL882625.1	EGF57473.1|GL882625.1:3130..5349	putative ATP-dependent Clp protease ATP-binding subunit ClpA	3.3e-128	426.6
						HMPREF9446_02664	ClpV (TssH)	GL882656.1	EGF55551.1|GL882656.1:43291..45816	ATPase family protein	2.4e-167	556
				other architecture		HMPREF9446_03867	TssR	GL882697.1	EGF49371.1|GL882697.1:complement(11781..14264)	hypothetical protein HMPREF9446_03867	0	1134.9
				start	stop	HMPREF9446_03868	TssP	GL882697.1	EGF49372.1|GL882697.1:complement(14273..15172)	hypothetical protein HMPREF9446_03868	2.1e-118	392.7
				11781	35412	HMPREF9446_03869	TssO	GL882697.1	EGF49373.1|GL882697.1:complement(15179..15706)	hypothetical protein HMPREF9446_03869	4.1e-79	262.1
				links		HMPREF9446_03871	TssK	GL882697.1	EGF49375.1|GL882697.1:complement(16229..17380)	hypothetical protein HMPREF9446_03871	3.3e-164	544.1
				[GenBank]	[Fasta]	HMPREF9446_03872	TssN	GL882697.1	EGF49376.1|GL882697.1:complement(17404..18270)	hypothetical protein HMPREF9446_03872	4.8e-124	411
						HMPREF9446_03873	TssE	GL882697.1	EGF49377.1|GL882697.1:complement(18292..18729)	putative lysozyme	3.4e-64	213.1
						HMPREF9446_03874	ClpV (TssH)	GL882697.1	EGF49378.1|GL882697.1:complement(19080..21572)	ATPase family protein	0	1382.7
						HMPREF9446_03875	Hcp (TssD)	GL882697.1	EGF49379.1|GL882697.1:21889..22281	hypothetical protein HMPREF9446_03875	2.5e-20	70.9
						HMPREF9446_03876	TssB	GL882697.1	EGF49380.1|GL882697.1:22420..22872	hypothetical protein HMPREF9446_03876	5.6e-71	235.3
						HMPREF9446_03877	TssC	GL882697.1	EGF49381.1|GL882697.1:22901..24286	hypothetical protein HMPREF9446_03877	4e-250	828
						HMPREF9446_03878	VgrG (TssI)	GL882697.1	EGF49382.1|GL882697.1:24310..24774	hypothetical protein HMPREF9446_03878	1.7e-61	206.2
						HMPREF9446_03879	VgrG (TssI)	GL882697.1	EGF49383.1|GL882697.1:24775..26103	hypothetical protein HMPREF9446_03879	1e-177	590.1
						HMPREF9446_03884	TssF	GL882697.1	EGF49388.1|GL882697.1:30748..32583	conserved domain protein	1.4e-239	794.4
						HMPREF9446_03885	TssG	GL882697.1	EGF49389.1|GL882697.1:32586..33536	conserved domain protein	1.5e-121	403.2
						HMPREF9446_03886	VgrG (TssI)	GL882697.1	EGF49390.1|GL882697.1:33561..34025	hypothetical protein HMPREF9446_03886	3.6e-61	205.1
						HMPREF9446_03887	VgrG (TssI)	GL882697.1	EGF49391.1|GL882697.1:34026..34575	hypothetical protein HMPREF9446_03887, partial	1.8e-72	242.5
						HMPREF9446_03888	VgrG (TssI)	GL882697.1	EGF49253.1|GL882697.1:34598..35412	hypothetical protein HMPREF9446_03888, partial	3.9e-101	337.1
34	Bacteroides fragilis 3 1 12	B. fragilis	PRJNA32433			BFAG_00511	ClpV (TssH)	EQ973213.1	EFR51817.1|EQ973213.1:complement(624014..626602)	ATP-dependent chaperone protein ClpB	2e-197	655.8
				architecture 1		BFAG_01658	Hcp (TssD)	EQ973213.1	EFR52963.1|EQ973213.1:complement(1855209..1855598)	hypothetical protein BFAG_01658	9.7e-23	79.1
				start	stop	BFAG_01665	PAAR_Rhs	EQ973213.1	EFR52970.1|EQ973213.1:complement(1860983..1863012)	YD repeat protein (3 repeats), partial	0	1212.7
				1855209	1888398	BFAG_01667	TagA	EQ973213.1	EFR52972.1|EQ973213.1:complement(1865718..1867094)	hypothetical protein BFAG_01667	1.5e-190	631.9
				links		BFAG_01668	VgrG (TssI)	EQ973213.1	EFR52973.1|EQ973213.1:complement(1867101..1868864)	Rhs element Vgr protein	1.3e-268	890.7
				[GenBank]	[Fasta]	BFAG_01669	Hcp (TssD)	EQ973213.1	EFR52974.1|EQ973213.1:complement(1868975..1869370)	hypothetical protein BFAG_01669	1.1e-22	79
						BFAG_01671	TagB	EQ973213.1	EFR52976.1|EQ973213.1:complement(1869885..1870688)	hypothetical protein BFAG_01671	1.3e-174	577.1
						BFAG_01672	TssR	EQ973213.1	EFR52977.1|EQ973213.1:complement(1870694..1873042)	hypothetical protein BFAG_01672	0	1109.5
						BFAG_01673	TssP	EQ973213.1	EFR52978.1|EQ973213.1:complement(1873039..1873980)	hypothetical protein BFAG_01673	2.3e-182	603.1
						BFAG_01674	TssO	EQ973213.1	EFR52979.1|EQ973213.1:complement(1873991..1874437)	hypothetical protein BFAG_01674	3.4e-71	236.6
						BFAG_01675	TssQ	EQ973213.1	EFR52980.1|EQ973213.1:complement(1874434..1874931)	hypothetical protein BFAG_01675	4.3e-72	239.4
						BFAG_01676	TssK	EQ973213.1	EFR52981.1|EQ973213.1:complement(1874952..1876100)	hypothetical protein BFAG_01676	9.1e-188	622
						BFAG_01677	TssN	EQ973213.1	EFR52982.1|EQ973213.1:complement(1876104..1876982)	hypothetical protein BFAG_01677	3.3e-133	441.4
						BFAG_01678	TssG	EQ973213.1	EFR52983.1|EQ973213.1:complement(1876996..1877931)	hypothetical protein BFAG_01678	1.2e-129	430
						BFAG_01679	ClpV (TssH)	EQ973213.1	EFR52984.1|EQ973213.1:complement(1877916..1880354)	ATPase family associated with various cellular activities (AAA)	0	1447.8
						BFAG_01680	TssF	EQ973213.1	EFR52985.1|EQ973213.1:complement(1880351..1882126)	hypothetical protein BFAG_01680	2.1e-284	942.7
						BFAG_01681	TssE	EQ973213.1	EFR52986.1|EQ973213.1:complement(1882134..1882556)	putative lysozyme	4.2e-65	216.4
						BFAG_01682	TssB	EQ973213.1	EFR52987.1|EQ973213.1:1883760..1884227	hypothetical protein BFAG_01682	1.8e-82	272.9
						BFAG_01683	TssC	EQ973213.1	EFR52988.1|EQ973213.1:1884240..1885619	hypothetical protein BFAG_01683	3e-261	865
						BFAG_01686	TetR	EQ973213.1	EFR52991.1|EQ973213.1:1887658..1888398	transcriptional regulator, TetR family	9e-90	298.4
						BFAG_01979	ClpV (TssH)	EQ973213.1	EFR53284.1|EQ973213.1:complement(2209059..2211593)	ATPase family associated with various cellular activities (AAA)	4e-169	562.2
35	Bacteroides fragilis 638R	B. fragilis	PRJNA50405			BF638R_1237	ClpV (TssH)	FQ312004.1	CBW21786.1|FQ312004.1:complement(1486650..1489238)	putative heat shock ClpB protein	2.1e-197	655.6
						BF638R_1770	TetR	FQ312004.1	CBW22296.1|FQ312004.1:2088215..2088955	conserved hypothetical protein	3.9e-80	266.7
				architecture 3		BF638R_1971	TssR	FQ312004.1	CBW22493.1|FQ312004.1:complement(2327685..2330057)	hypothetical protein BF638R_1971	0	1287.4
				start	stop	BF638R_1972	TssP	FQ312004.1	CBW22494.1|FQ312004.1:complement(2330059..2330952)	conserved hypothetical protein	2.1e-130	432.3
				2327685	2353640	BF638R_1973	TssO	FQ312004.1	CBW22495.1|FQ312004.1:complement(2330949..2331476)	hypothetical protein BF638R_1973	1.2e-86	286.8
				links		BF638R_1974	TssQ	FQ312004.1	CBW22496.1|FQ312004.1:complement(2331489..2331992)	hypothetical protein BF638R_1974	3.1e-74	246.2
				[GenBank]	[Fasta]	BF638R_1975	TssG	FQ312004.1	CBW22497.1|FQ312004.1:complement(2331998..2332954)	hypothetical protein BF638R_1975	1.4e-148	492.1
						BF638R_1976	TssK	FQ312004.1	CBW22498.1|FQ312004.1:complement(2332956..2334098)	hypothetical protein BF638R_1976	1.1e-203	674.2
						BF638R_1977	TssN	FQ312004.1	CBW22499.1|FQ312004.1:complement(2334126..2334974)	putative transmembrane protein	1.3e-142	472.1
						BF638R_1980	PAAR	FQ312004.1	CBW22502.1|FQ312004.1:complement(2339030..2339716)	conserved hypothetical protein	5.2e-60	201.3
						BF638R_1981	VgrG (TssI)	FQ312004.1	CBW22503.1|FQ312004.1:complement(2339735..2341585)	conserved hypothetical protein	2e-300	995.5
						BF638R_1982	TssF	FQ312004.1	CBW22504.1|FQ312004.1:complement(2341611..2343428)	hypothetical protein BF638R_1982	9.7e-284	940.4
						BF638R_1983	TssE	FQ312004.1	CBW22505.1|FQ312004.1:complement(2343459..2343899)	putative bacteriophage Gp25 protein	2.5e-74	246.1
						BF638R_1984	TagC	FQ312004.1	CBW22506.1|FQ312004.1:complement(2343896..2344354)	hypothetical protein BF638R_1984	4.2e-107	352.6
						BF638R_1985	Hcp (TssD)	FQ312004.1	CBW22507.1|FQ312004.1:complement(2344359..2344778)	hypothetical protein BF638R_1985	1.1e-13	49.2
						BF638R_1986	Hcp (TssD)	FQ312004.1	CBW22508.1|FQ312004.1:complement(2344781..2345188)	conserved hypothetical protein	1e-16	59.1
						BF638R_1989	Hcp (TssD)	FQ312004.1	CBW22511.1|FQ312004.1:complement(2346787..2347191)	conserved hypothetical protein	2.7e-23	80.8
						BF638R_1990	Hcp (TssD)	FQ312004.1	CBW22512.1|FQ312004.1:complement(2347197..2347625)	conserved hypothetical protein	1e-24	85.4
						BF638R_1991	ClpV (TssH)	FQ312004.1	CBW22513.1|FQ312004.1:complement(2347641..2350124)	putative ATP-dependent protease	0	1540.4
						BF638R_1992	TssC	FQ312004.1	CBW22514.1|FQ312004.1:complement(2350137..2351516)	hypothetical protein BF638R_1992	1.2e-280	928.8
						BF638R_1993	TssB	FQ312004.1	CBW22515.1|FQ312004.1:complement(2351532..2351981)	conserved hypothetical protein	1.5e-77	256.8
						BF638R_1994	Hcp (TssD)	FQ312004.1	CBW22516.1|FQ312004.1:complement(2352070..2352459)	conserved hypothetical protein	3e-25	87.2
						BF638R_1995	TetR	FQ312004.1	CBW22517.1|FQ312004.1:complement(2352900..2353640)	conserved hypothetical protein	5.8e-86	285.7
						BF638R_2044	TetR	FQ312004.1	CBW22565.1|FQ312004.1:2404758..2405498	conserved hypothetical protein	1.3e-80	268.2
						BF638R_2452	ClpV (TssH)	FQ312004.1	CBW22961.1|FQ312004.1:complement(2881353..2883887)	negative regulator of genetic competence	5.6e-169	561.6
36	Bacteroides fragilis CL03T00C08	B. fragilis	PRJNA64811			HMPREF1066_01206	ClpV (TssH)	JH724173.1	EIY50365.1|JH724173.1:complement(1520114..1522702)	chaperone ClpB	4.6e-197	654.5
				architecture 3		HMPREF1066_01882	TssR	JH724173.1	EIY49583.1|JH724173.1:complement(2325705..2328077)	hypothetical protein HMPREF1066_01882	0	1288.8
				start	stop	HMPREF1066_01883	TssP	JH724173.1	EIY49584.1|JH724173.1:complement(2328079..2328972)	hypothetical protein HMPREF1066_01883	1.5e-130	432.7
				2325705	2358213	HMPREF1066_01884	TssO	JH724173.1	EIY49585.1|JH724173.1:complement(2328969..2329496)	hypothetical protein HMPREF1066_01884	5.2e-87	288
				links		HMPREF1066_01885	TssQ	JH724173.1	EIY49586.1|JH724173.1:complement(2329509..2330012)	hypothetical protein HMPREF1066_01885	3.2e-74	246.2
				[GenBank]	[Fasta]	HMPREF1066_01886	TssG	JH724173.1	EIY49587.1|JH724173.1:complement(2330018..2330974)	hypothetical protein HMPREF1066_01886	2.2e-147	488.2
						HMPREF1066_01887	TssK	JH724173.1	EIY49588.1|JH724173.1:complement(2330976..2332118)	hypothetical protein HMPREF1066_01887	5.5e-204	675.2
						HMPREF1066_01888	TssN	JH724173.1	EIY49589.1|JH724173.1:complement(2332146..2332994)	hypothetical protein HMPREF1066_01888	4e-141	467.2
						HMPREF1066_01889	TagA	JH724173.1	EIY49590.1|JH724173.1:complement(2333037..2333771)	hypothetical protein HMPREF1066_01889	7.1e-71	237.2
						HMPREF1066_01891	TagA	JH724173.1	EIY49592.1|JH724173.1:complement(2333979..2334749)	hypothetical protein HMPREF1066_01891	4.9e-76	254.2
						HMPREF1066_01899	VgrG (TssI)	JH724173.1	EIY48689.1|JH724173.1:complement(2343047..2344852)	hypothetical protein HMPREF1066_01899	1.4e-292	969.6
						HMPREF1066_01900	TssF	JH724173.1	EIY48690.1|JH724173.1:complement(2344878..2346695)	hypothetical protein HMPREF1066_01900	5.4e-286	947.8
						HMPREF1066_01901	TssE	JH724173.1	EIY48691.1|JH724173.1:complement(2346726..2347166)	hypothetical protein HMPREF1066_01901	3.3e-74	245.7
						HMPREF1066_01902	TagC	JH724173.1	EIY48692.1|JH724173.1:complement(2347163..2347621)	hypothetical protein HMPREF1066_01902	4.3e-107	352.6
						HMPREF1066_01903	Hcp (TssD)	JH724173.1	EIY48693.1|JH724173.1:complement(2347626..2348045)	hypothetical protein HMPREF1066_01903	1.5e-12	45.4
						HMPREF1066_01904	Hcp (TssD)	JH724173.1	EIY48694.1|JH724173.1:complement(2348048..2348455)	hypothetical protein HMPREF1066_01904	9.8e-18	62.5
						HMPREF1066_01907	Hcp (TssD)	JH724173.1	EIY48697.1|JH724173.1:complement(2350329..2350736)	hypothetical protein HMPREF1066_01907	1.4e-21	75.1
						HMPREF1066_01908	Hcp (TssD)	JH724173.1	EIY48698.1|JH724173.1:complement(2350763..2351191)	hypothetical protein HMPREF1066_01908	1e-23	82.2
						HMPREF1066_01909	ClpV (TssH)	JH724173.1	EIY48699.1|JH724173.1:complement(2351207..2353690)	hypothetical protein HMPREF1066_01909	0	1541.6
						HMPREF1066_01910	TssC	JH724173.1	EIY48700.1|JH724173.1:complement(2353703..2355082)	hypothetical protein HMPREF1066_01910	1.2e-280	928.8
						HMPREF1066_01911	TssB	JH724173.1	EIY48701.1|JH724173.1:complement(2355098..2355547)	hypothetical protein HMPREF1066_01911	1.5e-77	256.8
						HMPREF1066_01912	Hcp (TssD)	JH724173.1	EIY48702.1|JH724173.1:complement(2355636..2356025)	hypothetical protein HMPREF1066_01912	3.1e-25	87.2
						HMPREF1066_01915	TetR	JH724173.1	EIY47600.1|JH724173.1:complement(2357470..2358213)	hypothetical protein HMPREF1066_01915	5.9e-86	285.7
						HMPREF1066_02287	ClpV (TssH)	JH724173.1	EIY47302.1|JH724173.1:complement(2795852..2798386)	hypothetical protein HMPREF1066_02287	5.7e-169	561.6
37	Bacteroides fragilis CL03T12C07	B. fragilis	PRJNA64813	architecture 3		HMPREF1067_02930	TssR	JH724183.1	EIY46018.1|JH724183.1:complement(251676..254048)	hypothetical protein HMPREF1067_02930	0	1288.8
				start	stop	HMPREF1067_02931	TssP	JH724183.1	EIY46019.1|JH724183.1:complement(254050..254943)	hypothetical protein HMPREF1067_02931	1.5e-130	432.7
				251676	284044	HMPREF1067_02932	TssO	JH724183.1	EIY46020.1|JH724183.1:complement(254940..255467)	hypothetical protein HMPREF1067_02932	5.2e-87	288
				links		HMPREF1067_02933	TssQ	JH724183.1	EIY46021.1|JH724183.1:complement(255480..255983)	hypothetical protein HMPREF1067_02933	3.2e-74	246.2
				[GenBank]	[Fasta]	HMPREF1067_02934	TssG	JH724183.1	EIY46022.1|JH724183.1:complement(255989..256945)	hypothetical protein HMPREF1067_02934	2.2e-147	488.2
						HMPREF1067_02935	TssK	JH724183.1	EIY46023.1|JH724183.1:complement(256947..258089)	hypothetical protein HMPREF1067_02935	5.5e-204	675.2
						HMPREF1067_02936	TssN	JH724183.1	EIY46024.1|JH724183.1:complement(258117..258965)	hypothetical protein HMPREF1067_02936	4e-141	467.2
						HMPREF1067_02937	TagA	JH724183.1	EIY46025.1|JH724183.1:complement(259008..259742)	hypothetical protein HMPREF1067_02937	7.1e-71	237.2
						HMPREF1067_02939	TagA	JH724183.1	EIY46027.1|JH724183.1:complement(259950..260720)	hypothetical protein HMPREF1067_02939	4.9e-76	254.2
						HMPREF1067_02946	VgrG (TssI)	JH724183.1	EIY46034.1|JH724183.1:complement(268823..270628)	hypothetical protein HMPREF1067_02946	1.4e-292	969.6
						HMPREF1067_02947	TssF	JH724183.1	EIY46035.1|JH724183.1:complement(270654..272471)	hypothetical protein HMPREF1067_02947	5.4e-286	947.8
						HMPREF1067_02948	TssE	JH724183.1	EIY46036.1|JH724183.1:complement(272502..272942)	hypothetical protein HMPREF1067_02948	3.3e-74	245.7
						HMPREF1067_02949	TagC	JH724183.1	EIY46037.1|JH724183.1:complement(272939..273397)	hypothetical protein HMPREF1067_02949	4.3e-107	352.6
						HMPREF1067_02950	Hcp (TssD)	JH724183.1	EIY46038.1|JH724183.1:complement(273402..273821)	hypothetical protein HMPREF1067_02950	1.5e-12	45.4
						HMPREF1067_02951	Hcp (TssD)	JH724183.1	EIY46039.1|JH724183.1:complement(273824..274231)	hypothetical protein HMPREF1067_02951	9.8e-18	62.5
						HMPREF1067_02954	Hcp (TssD)	JH724183.1	EIY46042.1|JH724183.1:complement(276105..276512)	hypothetical protein HMPREF1067_02954	1.4e-21	75.1
						HMPREF1067_02955	Hcp (TssD)	JH724183.1	EIY46043.1|JH724183.1:complement(276539..276967)	hypothetical protein HMPREF1067_02955	1e-23	82.2
						HMPREF1067_02956	ClpV (TssH)	JH724183.1	EIY46044.1|JH724183.1:complement(276983..279466)	hypothetical protein HMPREF1067_02956	0	1541.6
						HMPREF1067_02957	TssC	JH724183.1	EIY46045.1|JH724183.1:complement(279479..280858)	hypothetical protein HMPREF1067_02957	1.2e-280	928.8
						HMPREF1067_02958	TssB	JH724183.1	EIY46046.1|JH724183.1:complement(280874..281323)	hypothetical protein HMPREF1067_02958	1.5e-77	256.8
						HMPREF1067_02959	Hcp (TssD)	JH724183.1	EIY46047.1|JH724183.1:complement(281412..281801)	hypothetical protein HMPREF1067_02959	3.1e-25	87.2
						HMPREF1067_02962	TetR	JH724183.1	EIY44941.1|JH724183.1:complement(283301..284044)	hypothetical protein HMPREF1067_02962	5.9e-86	285.7
						HMPREF1067_03337	ClpV (TssH)	JH724183.1	EIY43518.1|JH724183.1:complement(721016..723550)	hypothetical protein HMPREF1067_03337	5.7e-169	561.6
						HMPREF1067_04079	ClpV (TssH)	JH724184.1	EIY42724.1|JH724184.1:553108..555696	chaperone ClpB	4.6e-197	654.5
38	Bacteroides fragilis CL05T00C42	B. fragilis	PRJNA64815			HMPREF1079_00962	ClpV (TssH)	JH724188.1	EIY95363.1|JH724188.1:1096400..1098988	chaperone ClpB	2.9e-197	655.2
				architecture 2		HMPREF1079_02743	TetR	JH724189.1	EIY91796.1|JH724189.1:complement(610821..611465)	hypothetical protein HMPREF1079_02743	5.1e-89	295.7
				start	stop	HMPREF1079_02748	PAAR_Rhs	JH724189.1	EIY91801.1|JH724189.1:complement(616384..620736)	YD repeat (two copies)	0	2208.9
				610821	648113	HMPREF1079_02749	TssC	JH724189.1	EIY91802.1|JH724189.1:complement(620818..622185)	hypothetical protein HMPREF1079_02749	5.6e-267	883.7
				links		HMPREF1079_02750	TssB	JH724189.1	EIY91803.1|JH724189.1:complement(622191..622664)	hypothetical protein HMPREF1079_02750	6.7e-83	274.2
				[GenBank]	[Fasta]	HMPREF1079_02751	TagA	JH724189.1	EIY91804.1|JH724189.1:complement(622710..624068)	hypothetical protein HMPREF1079_02751	4.5e-193	640.1
						HMPREF1079_02752	VgrG (TssI)	JH724189.1	EIY91805.1|JH724189.1:complement(624080..625888)	hypothetical protein HMPREF1079_02752	2e-269	893.1
						HMPREF1079_02753	Hcp (TssD)	JH724189.1	EIY91806.1|JH724189.1:complement(626006..626404)	hypothetical protein HMPREF1079_02753	1.2e-22	78.7
						HMPREF1079_02754	ClpV (TssH)	JH724189.1	EIY91807.1|JH724189.1:626670..629147	hypothetical protein HMPREF1079_02754	0	1469
						HMPREF1079_02755	Hcp (TssD)	JH724189.1	EIY91808.1|JH724189.1:629159..629581	hypothetical protein HMPREF1079_02755	4.2e-22	76.9
						HMPREF1079_02756	Hcp (TssD)	JH724189.1	EIY91809.1|JH724189.1:629595..630005	hypothetical protein HMPREF1079_02756	1.6e-22	78.3
						HMPREF1079_02760	Hcp (TssD)	JH724189.1	EIY91813.1|JH724189.1:631834..632232	hypothetical protein HMPREF1079_02760	8.2e-15	52.9
						HMPREF1079_02761	Hcp (TssD)	JH724189.1	EIY91814.1|JH724189.1:632277..632675	hypothetical protein HMPREF1079_02761	8e-23	79.3
						HMPREF1079_02762	TssE	JH724189.1	EIY91815.1|JH724189.1:632666..633130	hypothetical protein HMPREF1079_02762	6.6e-71	235
						HMPREF1079_02763	TssF	JH724189.1	EIY91816.1|JH724189.1:633138..634982	hypothetical protein HMPREF1079_02763	4.6e-282	934.9
						HMPREF1079_02764	TssN	JH724189.1	EIY91817.1|JH724189.1:634994..635872	hypothetical protein HMPREF1079_02764	5.6e-135	447
						HMPREF1079_02765	TssK	JH724189.1	EIY91818.1|JH724189.1:635884..637044	hypothetical protein HMPREF1079_02765	5.7e-183	606
						HMPREF1079_02766	TssG	JH724189.1	EIY91819.1|JH724189.1:637065..638027	hypothetical protein HMPREF1079_02766	5.3e-150	496.8
						HMPREF1079_02767	TssQ	JH724189.1	EIY91820.1|JH724189.1:638047..638550	hypothetical protein HMPREF1079_02767	6.7e-77	254.9
						HMPREF1079_02768	TssO	JH724189.1	EIY91821.1|JH724189.1:638562..639074	hypothetical protein HMPREF1079_02768	5.9e-85	281.3
						HMPREF1079_02769	TssP	JH724189.1	EIY91822.1|JH724189.1:639076..639984	hypothetical protein HMPREF1079_02769	5.6e-129	427.6
						HMPREF1079_02770	TssR	JH724189.1	EIY91823.1|JH724189.1:639988..642480	hypothetical protein HMPREF1079_02770	0	1303.3
						HMPREF1079_02771	Hcp (TssD)	JH724189.1	EIY91824.1|JH724189.1:642538..643266	hypothetical protein HMPREF1079_02771	5.5e-106	353.2
						HMPREF1079_03657	ClpV (TssH)	JH724190.1	EIY90487.1|JH724190.1:complement(336908..339442)	hypothetical protein HMPREF1079_03657	1.8e-169	563.2
39	Bacteroides fragilis CL05T12C13	B. fragilis	PRJNA64817			HMPREF1080_01131	ClpV (TssH)	JH724193.1	EIZ00939.1|JH724193.1:complement(1456155..1458743)	chaperone ClpB	2.9e-197	655.2
				architecture 2		HMPREF1080_02648	Hcp (TssD)	JH724195.1	EIY95676.1|JH724195.1:complement(52149..52877)	hypothetical protein HMPREF1080_02648	5.5e-106	353.2
				start	stop	HMPREF1080_02649	TssR	JH724195.1	EIY95677.1|JH724195.1:complement(52935..55427)	hypothetical protein HMPREF1080_02649	0	1303.3
				47302	84606	HMPREF1080_02650	TssP	JH724195.1	EIY95678.1|JH724195.1:complement(55431..56339)	hypothetical protein HMPREF1080_02650	5.6e-129	427.6
				links		HMPREF1080_02651	TssO	JH724195.1	EIY95679.1|JH724195.1:complement(56341..56853)	hypothetical protein HMPREF1080_02651	6e-85	281.3
				[GenBank]	[Fasta]	HMPREF1080_02652	TssQ	JH724195.1	EIY95680.1|JH724195.1:complement(56865..57368)	hypothetical protein HMPREF1080_02652	6.7e-77	254.9
						HMPREF1080_02653	TssG	JH724195.1	EIY95681.1|JH724195.1:complement(57388..58350)	hypothetical protein HMPREF1080_02653	5.3e-150	496.8
						HMPREF1080_02654	TssK	JH724195.1	EIY95682.1|JH724195.1:complement(58371..59531)	hypothetical protein HMPREF1080_02654	5.7e-183	606
						HMPREF1080_02655	TssN	JH724195.1	EIY95683.1|JH724195.1:complement(59543..60421)	hypothetical protein HMPREF1080_02655	5.7e-135	447
						HMPREF1080_02656	TssF	JH724195.1	EIY95684.1|JH724195.1:complement(60433..62277)	hypothetical protein HMPREF1080_02656	4.6e-282	934.9
						HMPREF1080_02657	TssE	JH724195.1	EIY95685.1|JH724195.1:complement(62285..62749)	hypothetical protein HMPREF1080_02657	6.6e-71	235
						HMPREF1080_02658	Hcp (TssD)	JH724195.1	EIY95686.1|JH724195.1:complement(62740..63138)	hypothetical protein HMPREF1080_02658	8e-23	79.3
						HMPREF1080_02659	Hcp (TssD)	JH724195.1	EIY95687.1|JH724195.1:complement(63183..63581)	hypothetical protein HMPREF1080_02659	8.2e-15	52.9
						HMPREF1080_02663	Hcp (TssD)	JH724195.1	EIY95691.1|JH724195.1:complement(65410..65820)	hypothetical protein HMPREF1080_02663	1.6e-22	78.3
						HMPREF1080_02664	Hcp (TssD)	JH724195.1	EIY95692.1|JH724195.1:complement(65834..66256)	hypothetical protein HMPREF1080_02664	4.2e-22	76.9
						HMPREF1080_02665	ClpV (TssH)	JH724195.1	EIY95693.1|JH724195.1:complement(66268..68745)	hypothetical protein HMPREF1080_02665	0	1469
						HMPREF1080_02666	Hcp (TssD)	JH724195.1	EIY95694.1|JH724195.1:69011..69409	hypothetical protein HMPREF1080_02666	1.2e-22	78.7
						HMPREF1080_02667	VgrG (TssI)	JH724195.1	EIY95695.1|JH724195.1:69527..71335	hypothetical protein HMPREF1080_02667	2e-269	893.1
						HMPREF1080_02668	TagA	JH724195.1	EIY95696.1|JH724195.1:71347..72705	hypothetical protein HMPREF1080_02668	4.5e-193	640.1
						HMPREF1080_02669	TssB	JH724195.1	EIY95697.1|JH724195.1:72751..73224	hypothetical protein HMPREF1080_02669	6.7e-83	274.2
						HMPREF1080_02670	TssC	JH724195.1	EIY95698.1|JH724195.1:73230..74597	hypothetical protein HMPREF1080_02670	5.6e-267	883.7
						HMPREF1080_02671	PAAR_Rhs	JH724195.1	EIY95699.1|JH724195.1:74679..79043	YD repeat (two copies)	0	2219.8
						HMPREF1080_02676	TetR	JH724195.1	EIY95704.1|JH724195.1:83962..84606	hypothetical protein HMPREF1080_02676	5.1e-89	295.7
						HMPREF1080_03088	ClpV (TssH)	JH724196.1	EIY95089.1|JH724196.1:98015..100549	hypothetical protein HMPREF1080_03088	1.8e-169	563.2
40	Bacteroides fragilis CL07T00C01	B. fragilis	PRJNA64819			HMPREF1055_00337	ClpV (TssH)	JH724206.1	EIK40708.1|JH724206.1:368285..370819	hypothetical protein HMPREF1055_00337	5.9e-169	561.6
				architecture 3		HMPREF1055_00971	TetR	JH724206.1	EIK40235.1|JH724206.1:1020482..1021225	hypothetical protein HMPREF1055_00971	5e-86	286
				start	stop	HMPREF1055_00972	Hcp (TssD)	JH724206.1	EIK40236.1|JH724206.1:1021666..1022055	hypothetical protein HMPREF1055_00972	3.2e-25	87.2
				1020482	1050702	HMPREF1055_00973	TssB	JH724206.1	EIK40237.1|JH724206.1:1022144..1022593	hypothetical protein HMPREF1055_00973	1.6e-77	256.8
				links		HMPREF1055_00974	TssC	JH724206.1	EIK40238.1|JH724206.1:1022609..1023988	hypothetical protein HMPREF1055_00974	1.8e-280	928.3
				[GenBank]	[Fasta]	HMPREF1055_00975	ClpV (TssH)	JH724206.1	EIK40239.1|JH724206.1:1024001..1026484	hypothetical protein HMPREF1055_00975	0	1540.4
						HMPREF1055_00976	Hcp (TssD)	JH724206.1	EIK40240.1|JH724206.1:1026500..1026928	hypothetical protein HMPREF1055_00976	5.7e-25	86.4
						HMPREF1055_00977	Hcp (TssD)	JH724206.1	EIK40241.1|JH724206.1:1026938..1027342	hypothetical protein HMPREF1055_00977	2.9e-23	80.8
						HMPREF1055_00980	Hcp (TssD)	JH724206.1	EIK40244.1|JH724206.1:1028941..1029348	hypothetical protein HMPREF1055_00980	1.1e-16	59.1
						HMPREF1055_00981	Hcp (TssD)	JH724206.1	EIK40245.1|JH724206.1:1029351..1029770	hypothetical protein HMPREF1055_00981	1.1e-13	49.2
						HMPREF1055_00982	TagC	JH724206.1	EIK40246.1|JH724206.1:1029775..1030233	hypothetical protein HMPREF1055_00982	4.5e-107	352.6
						HMPREF1055_00983	TssE	JH724206.1	EIK40247.1|JH724206.1:1030230..1030670	hypothetical protein HMPREF1055_00983	3.4e-74	245.7
						HMPREF1055_00984	TssF	JH724206.1	EIK40248.1|JH724206.1:1030701..1032518	hypothetical protein HMPREF1055_00984	7.5e-289	957.3
						HMPREF1055_00985	VgrG (TssI)	JH724206.1	EIK40249.1|JH724206.1:1032544..1034349	hypothetical protein HMPREF1055_00985	1.9e-290	962.6
						HMPREF1055_00993	TssN	JH724206.1	EIK40257.1|JH724206.1:1043413..1044261	hypothetical protein HMPREF1055_00993	2.9e-142	471
						HMPREF1055_00994	TssK	JH724206.1	EIK40258.1|JH724206.1:1044289..1045431	hypothetical protein HMPREF1055_00994	3.4e-203	672.7
						HMPREF1055_00995	TssG	JH724206.1	EIK40259.1|JH724206.1:1045433..1046389	hypothetical protein HMPREF1055_00995	2.5e-148	491.4
						HMPREF1055_00996	TssQ	JH724206.1	EIK40260.1|JH724206.1:1046395..1046898	hypothetical protein HMPREF1055_00996	3.3e-74	246.2
						HMPREF1055_00997	TssO	JH724206.1	EIK40261.1|JH724206.1:1046911..1047438	hypothetical protein HMPREF1055_00997	4.1e-87	288.3
						HMPREF1055_00998	TssP	JH724206.1	EIK40262.1|JH724206.1:1047435..1048328	hypothetical protein HMPREF1055_00998	2e-130	432.4
						HMPREF1055_00999	TssR	JH724206.1	EIK40263.1|JH724206.1:1048330..1050702	hypothetical protein HMPREF1055_00999	0	1286.3
						HMPREF1055_01701	ClpV (TssH)	JH724206.1	EIK38181.1|JH724206.1:1881420..1884008	chaperone ClpB	1.9e-197	655.9
41	Bacteroides fragilis CL07T12C05	B. fragilis	PRJNA64821			HMPREF1056_01218	ClpV (TssH)	JH724215.1	EIY99917.1|JH724215.1:complement(1524644..1527232)	chaperone ClpB	1.9e-197	655.9
				architecture 3		HMPREF1056_01924	TssR	JH724215.1	EIY96036.1|JH724215.1:complement(2361989..2364361)	hypothetical protein HMPREF1056_01924	0	1286.3
				start	stop	HMPREF1056_01925	TssP	JH724215.1	EIY96037.1|JH724215.1:complement(2364363..2365256)	hypothetical protein HMPREF1056_01925	2e-130	432.4
				2361989	2392209	HMPREF1056_01926	TssO	JH724215.1	EIY96038.1|JH724215.1:complement(2365253..2365780)	hypothetical protein HMPREF1056_01926	4.2e-87	288.3
				links		HMPREF1056_01927	TssQ	JH724215.1	EIY96039.1|JH724215.1:complement(2365793..2366296)	hypothetical protein HMPREF1056_01927	3.3e-74	246.2
				[GenBank]	[Fasta]	HMPREF1056_01928	TssG	JH724215.1	EIY96040.1|JH724215.1:complement(2366302..2367258)	hypothetical protein HMPREF1056_01928	2.5e-148	491.4
						HMPREF1056_01929	TssK	JH724215.1	EIY96041.1|JH724215.1:complement(2367260..2368402)	hypothetical protein HMPREF1056_01929	3.4e-203	672.7
						HMPREF1056_01930	TssN	JH724215.1	EIY96042.1|JH724215.1:complement(2368430..2369278)	hypothetical protein HMPREF1056_01930	2.9e-142	471
						HMPREF1056_01938	VgrG (TssI)	JH724215.1	EIY96050.1|JH724215.1:complement(2378342..2380147)	hypothetical protein HMPREF1056_01938	1.9e-290	962.6
						HMPREF1056_01939	TssF	JH724215.1	EIY96051.1|JH724215.1:complement(2380173..2381990)	hypothetical protein HMPREF1056_01939	7.5e-289	957.3
						HMPREF1056_01940	TssE	JH724215.1	EIY96052.1|JH724215.1:complement(2382021..2382461)	hypothetical protein HMPREF1056_01940	3.5e-74	245.7
						HMPREF1056_01941	TagC	JH724215.1	EIY96053.1|JH724215.1:complement(2382458..2382916)	hypothetical protein HMPREF1056_01941	4.6e-107	352.6
						HMPREF1056_01942	Hcp (TssD)	JH724215.1	EIY96054.1|JH724215.1:complement(2382921..2383340)	hypothetical protein HMPREF1056_01942	1.1e-13	49.2
						HMPREF1056_01943	Hcp (TssD)	JH724215.1	EIY96055.1|JH724215.1:complement(2383343..2383750)	hypothetical protein HMPREF1056_01943	1.1e-16	59.1
						HMPREF1056_01946	Hcp (TssD)	JH724215.1	EIY96058.1|JH724215.1:complement(2385349..2385753)	hypothetical protein HMPREF1056_01946	2.9e-23	80.8
						HMPREF1056_01947	Hcp (TssD)	JH724215.1	EIY96059.1|JH724215.1:complement(2385763..2386191)	hypothetical protein HMPREF1056_01947	5.8e-25	86.4
						HMPREF1056_01948	ClpV (TssH)	JH724215.1	EIY96060.1|JH724215.1:complement(2386207..2388690)	hypothetical protein HMPREF1056_01948	0	1540.4
						HMPREF1056_01949	TssC	JH724215.1	EIY96061.1|JH724215.1:complement(2388703..2390082)	hypothetical protein HMPREF1056_01949	1.8e-280	928.3
						HMPREF1056_01950	TssB	JH724215.1	EIY96062.1|JH724215.1:complement(2390098..2390547)	hypothetical protein HMPREF1056_01950	1.6e-77	256.8
						HMPREF1056_01951	Hcp (TssD)	JH724215.1	EIY96063.1|JH724215.1:complement(2390636..2391025)	hypothetical protein HMPREF1056_01951	3.3e-25	87.2
						HMPREF1056_01952	TetR	JH724215.1	EIY96064.1|JH724215.1:complement(2391466..2392209)	hypothetical protein HMPREF1056_01952	5.1e-86	286
						HMPREF1056_02582	ClpV (TssH)	JH724215.1	EIY96694.1|JH724215.1:complement(3041237..3043771)	hypothetical protein HMPREF1056_02582	6e-169	561.6
42	Bacteroides fragilis DCMOUH0017B	B. fragilis	PRJNA244943	architecture 3		EC81_0202770	TetR	JMZY02000027.1	KER79111.1|JMZY02000027.1:10791..11531	transcriptional regulator	6.4e-85	282.3
				start	stop	EC81_0202780	Hcp (TssD)	JMZY02000027.1	KER79112.1|JMZY02000027.1:11970..12359	hypothetical protein EC81_0202780	6.8e-24	82.8
				10791	38664	EC81_0202785	TssB	JMZY02000027.1	KER79113.1|JMZY02000027.1:12450..12905	hypothetical protein EC81_0202785	1.8e-76	253.3
				links		EC81_0202790	TssC	JMZY02000027.1	KER79114.1|JMZY02000027.1:12912..14294	hypothetical protein EC81_0202790	5.2e-278	920.1
				[GenBank]	[Fasta]	EC81_0202795	ClpV (TssH)	JMZY02000027.1	KER79115.1|JMZY02000027.1:14304..16790	ATPase AAA	0	1529.1
						EC81_0202800	Hcp (TssD)	JMZY02000027.1	KER79116.1|JMZY02000027.1:16803..17231	hypothetical protein EC81_0202800	4.3e-24	83.4
						EC81_0202805	Hcp (TssD)	JMZY02000027.1	KER79117.1|JMZY02000027.1:17238..17642	hypothetical protein EC81_0202805	1.2e-20	72
						EC81_0202825	Hcp (TssD)	JMZY02000027.1	KER79121.1|JMZY02000027.1:20257..20664	hypothetical protein EC81_0202825	3.3e-17	60.8
						EC81_0202830	Hcp (TssD)	JMZY02000027.1	KER79122.1|JMZY02000027.1:20667..21086	hypothetical protein EC81_0202830	1.7e-12	45.2
						EC81_0202835	TagC	JMZY02000027.1	KER79123.1|JMZY02000027.1:21091..21549	hypothetical protein EC81_0202835	1.7e-101	334.5
						EC81_0202840	TssE	JMZY02000027.1	KER79124.1|JMZY02000027.1:21546..21986	lysozyme	3.3e-72	239.3
						EC81_0202845	TssF	JMZY02000027.1	KER79125.1|JMZY02000027.1:22017..23834	hypothetical protein EC81_0202845	1.3e-278	923.4
						EC81_0202850	VgrG (TssI)	JMZY02000027.1	KER79126.1|JMZY02000027.1:23860..25683	hypothetical protein EC81_0202850	4.8e-286	948.1
						EC81_0202870	PAAR	JMZY02000027.1	KER79130.1|JMZY02000027.1:28183..31317	hypothetical protein EC81_0202870	0	2361.2
						EC81_0202875	TssN	JMZY02000027.1	KER79131.1|JMZY02000027.1:31391..32239	membrane protein	8.8e-140	462.8
						EC81_0202880	TssK	JMZY02000027.1	KER79132.1|JMZY02000027.1:32254..33396	hypothetical protein EC81_0202880	6.1e-200	661.9
						EC81_0202885	TssG	JMZY02000027.1	KER79133.1|JMZY02000027.1:33398..34351	hypothetical protein EC81_0202885	1.2e-139	462.8
						EC81_0202890	TssQ	JMZY02000027.1	KER79134.1|JMZY02000027.1:34357..34860	hypothetical protein EC81_0202890	1.2e-73	244.3
						EC81_0202895	TssO	JMZY02000027.1	KER79135.1|JMZY02000027.1:34874..35401	hypothetical protein EC81_0202895	3.9e-85	281.9
						EC81_0202900	TssP	JMZY02000027.1	KER79136.1|JMZY02000027.1:35398..36291	hypothetical protein EC81_0202900	9.2e-124	410.4
						EC81_0202905	TssR	JMZY02000027.1	KER79137.1|JMZY02000027.1:36295..38664	hypothetical protein EC81_0202905	0	1098.5
						EC81_0216095	ClpV (TssH)	JMZY02000141.1	KER71024.1|JMZY02000141.1:107724..110312	Clp protease ClpB	1.8e-197	655.9
				architecture 3		EC81_0218800	TetR	JMZY02000146.1	KER68815.1|JMZY02000146.1:97127..97867	transcriptional regulator	6e-86	285.7
				start	stop	EC81_0218805	Hcp (TssD)	JMZY02000146.1	KER68816.1|JMZY02000146.1:98309..98698	hypothetical protein EC81_0218805	3.1e-25	87.2
				97127	127145	EC81_0218810	TssB	JMZY02000146.1	KER68817.1|JMZY02000146.1:98787..99236	hypothetical protein EC81_0218810	1.5e-77	256.8
				links		EC81_0218815	TssC	JMZY02000146.1	KER68818.1|JMZY02000146.1:99252..100631	hypothetical protein EC81_0218815	1.5e-280	928.5
				[GenBank]	[Fasta]	EC81_0218820	ClpV (TssH)	JMZY02000146.1	KER68819.1|JMZY02000146.1:100644..103127	ATPase AAA	0	1536.4
						EC81_0218825	Hcp (TssD)	JMZY02000146.1	KER68820.1|JMZY02000146.1:103143..103571	hypothetical protein EC81_0218825	5.2e-25	86.5
						EC81_0218830	Hcp (TssD)	JMZY02000146.1	KER68821.1|JMZY02000146.1:103577..103981	hypothetical protein EC81_0218830	2.8e-23	80.8
						EC81_0218845	Hcp (TssD)	JMZY02000146.1	KER68824.1|JMZY02000146.1:105487..105894	hypothetical protein EC81_0218845	9.4e-17	59.3
						EC81_0218850	Hcp (TssD)	JMZY02000146.1	KER68825.1|JMZY02000146.1:105897..106316	hypothetical protein EC81_0218850	2.4e-12	44.7
						EC81_0218855	TagC	JMZY02000146.1	KER68826.1|JMZY02000146.1:106321..106779	hypothetical protein EC81_0218855	9.2e-107	351.6
						EC81_0218860	TssE	JMZY02000146.1	KER68827.1|JMZY02000146.1:106776..107216	lysozyme	3.3e-74	245.7
						EC81_0218865	TssF	JMZY02000146.1	KER68828.1|JMZY02000146.1:107247..109064	hypothetical protein EC81_0218865	6.9e-287	950.8
						EC81_0218870	VgrG (TssI)	JMZY02000146.1	KER68829.1|JMZY02000146.1:109090..110895	hypothetical protein EC81_0218870	7.8e-294	973.8
						EC81_0218915	TssN	JMZY02000146.1	KER68835.1|JMZY02000146.1:119856..120704	membrane protein	5.8e-141	466.7
						EC81_0218920	TssK	JMZY02000146.1	KER68836.1|JMZY02000146.1:120732..121874	hypothetical protein EC81_0218920	5.5e-203	671.9
						EC81_0218925	TssG	JMZY02000146.1	KER68837.1|JMZY02000146.1:121876..122832	hypothetical protein EC81_0218925	2.3e-148	491.5
						EC81_0218930	TssQ	JMZY02000146.1	KER68838.1|JMZY02000146.1:122838..123341	hypothetical protein EC81_0218930	3.2e-74	246.2
						EC81_0218935	TssO	JMZY02000146.1	KER68839.1|JMZY02000146.1:123354..123881	hypothetical protein EC81_0218935	4e-87	288.3
						EC81_0218940	TssP	JMZY02000146.1	KER68840.1|JMZY02000146.1:123878..124771	hypothetical protein EC81_0218940	7.1e-130	430.5
						EC81_0218945	TssR	JMZY02000146.1	KER68841.1|JMZY02000146.1:124773..127145	hypothetical protein EC81_0218945	0	1287.2
						EC81_0224390	ClpV (TssH)	JMZY02000213.1	KER60071.1|JMZY02000213.1:173468..176002	Clp protease ClpC	2.7e-169	562.7
43	Bacteroides fragilis DCMOUH0018B	B. fragilis	PRJNA244944			EE52_01445	ClpV (TssH)	JMZZ01000073.1	KEH73069.1|JMZZ01000073.1:12434..15022	Clp protease ClpB	1.7e-197	655.8
						EE52_20015	ClpV (TssH)	JMZZ01000043.1	KEH75654.1|JMZZ01000043.1:48284..50818	Clp protease ClpC	5.9e-169	561.4
44	Bacteroides fragilis DCMOUH0042B	B. fragilis	PRJNA253771			HR50_12375	ClpV (TssH)	JPGQ01000105.1	KER52114.1|JPGQ01000105.1:complement(37816..40350)	Clp protease ClpC	5.3e-169	561.6
						HR50_15460	ClpV (TssH)	JPGQ01000185.1	KER49763.1|JPGQ01000185.1:complement(7052..9640)	Clp protease ClpB	4.3e-197	654.5
				architecture 3		HR50_20555	TssR	JPGQ01000194.1	KER47870.1|JPGQ01000194.1:complement(105914..108286)	hypothetical protein HR50_20555	0	1283.2
				start	stop	HR50_20560	TssP	JPGQ01000194.1	KER47871.1|JPGQ01000194.1:complement(108288..109181)	hypothetical protein HR50_20560	1.7e-130	432.4
				105914	133413	HR50_20565	TssO	JPGQ01000194.1	KER47872.1|JPGQ01000194.1:complement(109178..109705)	hypothetical protein HR50_20565	3.7e-87	288.3
				links		HR50_20570	TssQ	JPGQ01000194.1	KER47873.1|JPGQ01000194.1:complement(109718..110221)	hypothetical protein HR50_20570	2.9e-74	246.2
				[GenBank]	[Fasta]	HR50_20575	TssG	JPGQ01000194.1	KER47874.1|JPGQ01000194.1:complement(110227..111183)	hypothetical protein HR50_20575	2.2e-148	491.4
						HR50_20580	TssK	JPGQ01000194.1	KER47875.1|JPGQ01000194.1:complement(111185..112327)	hypothetical protein HR50_20580	4.9e-203	672
						HR50_20585	TssN	JPGQ01000194.1	KER47876.1|JPGQ01000194.1:complement(112355..113203)	membrane protein	1.4e-142	471.9
						HR50_20625	VgrG (TssI)	JPGQ01000194.1	KER47884.1|JPGQ01000194.1:complement(119594..121450)	hypothetical protein HR50_20625	2.1e-289	959
						HR50_20630	TssF	JPGQ01000194.1	KER47885.1|JPGQ01000194.1:complement(121476..123293)	hypothetical protein HR50_20630	4.7e-287	951.2
						HR50_20635	TssE	JPGQ01000194.1	KER47886.1|JPGQ01000194.1:complement(123324..123764)	lysozyme	3e-74	245.7
						HR50_20640	TagC	JPGQ01000194.1	KER47887.1|JPGQ01000194.1:complement(123761..124219)	hypothetical protein HR50_20640	4e-107	352.6
						HR50_20645	Hcp (TssD)	JPGQ01000194.1	KER47888.1|JPGQ01000194.1:complement(124224..124643)	hypothetical protein HR50_20645	1.7e-12	45.1
						HR50_20650	Hcp (TssD)	JPGQ01000194.1	KER47889.1|JPGQ01000194.1:complement(124646..125053)	hypothetical protein HR50_20650	1.1e-17	62.2
						HR50_20665	Hcp (TssD)	JPGQ01000194.1	KER47892.1|JPGQ01000194.1:complement(126559..126963)	hypothetical protein HR50_20665	2.5e-23	80.8
						HR50_20670	Hcp (TssD)	JPGQ01000194.1	KER47893.1|JPGQ01000194.1:complement(126969..127397)	hypothetical protein HR50_20670	1.7e-24	84.7
						HR50_20675	ClpV (TssH)	JPGQ01000194.1	KER47894.1|JPGQ01000194.1:complement(127413..129896)	ATPase AAA	0	1542.5
						HR50_20680	TssC	JPGQ01000194.1	KER47895.1|JPGQ01000194.1:complement(129909..131288)	hypothetical protein HR50_20680	1.1e-280	928.8
						HR50_20685	TssB	JPGQ01000194.1	KER47896.1|JPGQ01000194.1:complement(131304..131753)	hypothetical protein HR50_20685	1.4e-77	256.8
						HR50_20690	Hcp (TssD)	JPGQ01000194.1	KER47897.1|JPGQ01000194.1:complement(131843..132232)	hypothetical protein HR50_20690	2.9e-25	87.2
						HR50_20700	TetR	JPGQ01000194.1	KER47898.1|JPGQ01000194.1:complement(132673..133413)	transcriptional regulator	5.5e-86	285.7
45	Bacteroides fragilis DCMOUH0067B	B. fragilis	PRJNA254401			IA74_00615	ClpV (TssH)	JPHS01000013.1	KER58970.1|JPHS01000013.1:complement(9407..11995)	Clp protease ClpB	1.8e-197	655.8
						IA74_04905	ClpV (TssH)	JPHS01000091.1	KER58204.1|JPHS01000091.1:complement(3633..6167)	Clp protease ClpC	3.9e-169	562.1
46	Bacteroides fragilis DCMOUH0085B	B. fragilis	PRJNA254455			IB64_02595	ClpV (TssH)	JPHP01000032.1	KER56284.1|JPHP01000032.1:134109..136643	Clp protease ClpC	3.5e-169	562.3
						IB64_19400	ClpV (TssH)	JPHP01000126.1	KER49624.1|JPHP01000126.1:28755..31343	Clp protease ClpB	1.8e-197	655.8
				architecture 3		IB64_20215	TetR	JPHP01000129.1	KER49127.1|JPHP01000129.1:14368..15108	transcriptional regulator	9.1e-85	281.8
				start	stop	IB64_20220	Hcp (TssD)	JPHP01000129.1	KER49128.1|JPHP01000129.1:15549..15938	hypothetical protein IB64_20220	3.1e-25	87.2
				14368	40646	IB64_20225	TssB	JPHP01000129.1	KER49129.1|JPHP01000129.1:16028..16477	hypothetical protein IB64_20225	1.5e-77	256.8
				links		IB64_20230	TssC	JPHP01000129.1	KER49130.1|JPHP01000129.1:16493..17872	hypothetical protein IB64_20230	2.5e-280	927.7
				[GenBank]	[Fasta]	IB64_20235	ClpV (TssH)	JPHP01000129.1	KER49131.1|JPHP01000129.1:17885..20368	ATPase AAA	0	1540.4
						IB64_20240	Hcp (TssD)	JPHP01000129.1	KER49132.1|JPHP01000129.1:20384..20812	hypothetical protein IB64_20240	5.1e-25	86.5
						IB64_20245	Hcp (TssD)	JPHP01000129.1	KER49133.1|JPHP01000129.1:20818..21222	hypothetical protein IB64_20245	2.8e-23	80.8
						IB64_20260	Hcp (TssD)	JPHP01000129.1	KER49136.1|JPHP01000129.1:22821..23228	hypothetical protein IB64_20260	9.3e-17	59.3
						IB64_20265	Hcp (TssD)	JPHP01000129.1	KER49137.1|JPHP01000129.1:23231..23650	hypothetical protein IB64_20265	1.2e-13	49
						IB64_20270	TagC	JPHP01000129.1	KER49138.1|JPHP01000129.1:23655..24113	hypothetical protein IB64_20270	4.3e-107	352.6
						IB64_20275	TssE	JPHP01000129.1	KER49139.1|JPHP01000129.1:24110..24550	lysozyme	3.3e-74	245.7
						IB64_20280	TssF	JPHP01000129.1	KER49140.1|JPHP01000129.1:24581..26398	hypothetical protein IB64_20280	7.5e-289	957.3
						IB64_20285	VgrG (TssI)	JPHP01000129.1	KER49141.1|JPHP01000129.1:26424..28274	hypothetical protein IB64_20285	4.3e-298	987.8
						IB64_20290	PAAR	JPHP01000129.1	KER49142.1|JPHP01000129.1:28293..28982	hypothetical protein IB64_20290	2.1e-56	189.4
						IB64_20305	TssN	JPHP01000129.1	KER49145.1|JPHP01000129.1:33357..34205	membrane protein	4.6e-142	470.3
						IB64_20310	TssK	JPHP01000129.1	KER49146.1|JPHP01000129.1:34233..35375	hypothetical protein IB64_20310	9.9e-204	674.4
						IB64_20315	TssG	JPHP01000129.1	KER49147.1|JPHP01000129.1:35377..36333	hypothetical protein IB64_20315	4.5e-148	490.5
						IB64_20320	TssQ	JPHP01000129.1	KER49148.1|JPHP01000129.1:36339..36842	hypothetical protein IB64_20320	3.2e-74	246.2
						IB64_20325	TssO	JPHP01000129.1	KER49149.1|JPHP01000129.1:36855..37382	hypothetical protein IB64_20325	4e-87	288.3
						IB64_20330	TssP	JPHP01000129.1	KER49150.1|JPHP01000129.1:37379..38272	hypothetical protein IB64_20330	8.2e-131	433.6
						IB64_20335	TssR	JPHP01000129.1	KER49151.1|JPHP01000129.1:38274..40646	hypothetical protein IB64_20335	0	1280.9
47	Bacteroides fragilis DCMSKEJBY0001B	B. fragilis	PRJNA244942			EC80_0202330	ClpV (TssH)	JMZX02000045.1	KER78179.1|JMZX02000045.1:complement(6805..9393)	Clp protease ClpB	1.8e-197	655.8
						EC80_0221535	ClpV (TssH)	JMZX02000211.1	KER59520.1|JMZX02000211.1:complement(101222..103756)	Clp protease ClpC	2.6e-169	562.7
48	Bacteroides fragilis HMW 610	B. fragilis	PRJNA71525			HMPREF1203_00626	ClpV (TssH)	JH815482.1	EKA91794.1|JH815482.1:complement(679832..682366)	hypothetical protein HMPREF1203_00626	4.6e-169	562
						HMPREF1203_02808	ClpV (TssH)	JH815483.1	EKA89310.1|JH815483.1:821031..823619	chaperone ClpB	1.9e-197	655.9
49	Bacteroides fragilis HMW 615	B. fragilis	PRJNA71527			HMPREF1204_00046	ClpV (TssH)	JH815491.1	EKA87355.1|JH815491.1:37998..40586	chaperone ClpB	4.8e-197	654.5
						HMPREF1204_02674	ClpV (TssH)	JH815492.1	EKA84956.1|JH815492.1:1297732..1300266	hypothetical protein HMPREF1204_02674	4.3e-169	562
50	Bacteroides fragilis HMW 616	B. fragilis	PRJNA71529			HMPREF1205_02647	ClpV (TssH)	JH815524.1	EKA82786.1|JH815524.1:complement(578059..580647)	chaperone ClpB	5.6e-198	657.6
				architecture 3		HMPREF1205_03566	TetR	JH815524.1	EKA81608.1|JH815524.1:1591628..1592371	hypothetical protein HMPREF1205_03566	6.6e-85	282.3
				start	stop	HMPREF1205_03568	Hcp (TssD)	JH815524.1	EKA81610.1|JH815524.1:1592810..1593199	hypothetical protein HMPREF1205_03568	7.1e-24	82.8
				1591628	1617833	HMPREF1205_03569	TssB	JH815524.1	EKA81611.1|JH815524.1:1593290..1593745	hypothetical protein HMPREF1205_03569	1.9e-76	253.3
				links		HMPREF1205_03570	TssC	JH815524.1	EKA81612.1|JH815524.1:1593752..1595134	hypothetical protein HMPREF1205_03570	5.4e-278	920.1
				[GenBank]	[Fasta]	HMPREF1205_03571	ClpV (TssH)	JH815524.1	EKA81613.1|JH815524.1:1595144..1597630	hypothetical protein HMPREF1205_03571	0	1528.9
						HMPREF1205_03572	Hcp (TssD)	JH815524.1	EKA81614.1|JH815524.1:1597643..1598071	hypothetical protein HMPREF1205_03572	4.5e-24	83.4
						HMPREF1205_03573	Hcp (TssD)	JH815524.1	EKA81615.1|JH815524.1:1598078..1598482	hypothetical protein HMPREF1205_03573	1e-20	72.4
						HMPREF1205_03576	Hcp (TssD)	JH815524.1	EKA81618.1|JH815524.1:1600258..1600665	hypothetical protein HMPREF1205_03576	7.4e-17	59.7
						HMPREF1205_03577	Hcp (TssD)	JH815524.1	EKA81619.1|JH815524.1:1600668..1601087	hypothetical protein HMPREF1205_03577	1.9e-12	45.2
						HMPREF1205_03578	TagC	JH815524.1	EKA81620.1|JH815524.1:1601091..1601549	hypothetical protein HMPREF1205_03578	4.1e-101	333.3
						HMPREF1205_03579	TssE	JH815524.1	EKA81621.1|JH815524.1:1601546..1601986	hypothetical protein HMPREF1205_03579	4.5e-72	238.9
						HMPREF1205_03580	TssF	JH815524.1	EKA81622.1|JH815524.1:1602017..1603834	hypothetical protein HMPREF1205_03580	2.4e-279	925.9
						HMPREF1205_03581	VgrG (TssI)	JH815524.1	EKA81623.1|JH815524.1:1603860..1605683	hypothetical protein HMPREF1205_03581	4.3e-286	948.3
						HMPREF1205_03584	PAAR	JH815524.1	EKA81626.1|JH815524.1:1607352..1610486	hypothetical protein HMPREF1205_03584	0	2357.9
						HMPREF1205_03585	TssN	JH815524.1	EKA81627.1|JH815524.1:1610560..1611408	hypothetical protein HMPREF1205_03585	1.4e-140	465.5
						HMPREF1205_03586	TssK	JH815524.1	EKA81628.1|JH815524.1:1611423..1612565	hypothetical protein HMPREF1205_03586	1.5e-200	663.9
						HMPREF1205_03587	TssG	JH815524.1	EKA81629.1|JH815524.1:1612567..1613520	hypothetical protein HMPREF1205_03587	1.3e-139	462.8
						HMPREF1205_03588	TssQ	JH815524.1	EKA81630.1|JH815524.1:1613526..1614029	hypothetical protein HMPREF1205_03588	1.1e-73	244.5
						HMPREF1205_03589	TssO	JH815524.1	EKA81631.1|JH815524.1:1614043..1614570	hypothetical protein HMPREF1205_03589	4.1e-85	281.9
						HMPREF1205_03590	TssP	JH815524.1	EKA81632.1|JH815524.1:1614567..1615460	hypothetical protein HMPREF1205_03590	8.8e-124	410.6
						HMPREF1205_03591	TssR	JH815524.1	EKA81633.1|JH815524.1:1615464..1617833	hypothetical protein HMPREF1205_03591	0	1099.5
						HMPREF1205_04015	ClpV (TssH)	JH815524.1	EKA82057.1|JH815524.1:complement(2089440..2091974)	hypothetical protein HMPREF1205_04015	4.2e-169	562.1
51	Bacteroides fragilis JCM 11017	B. fragilis	PRJNA224116			JCM11017_RS11065	ClpV (TssH)	NZ_BAIY01000012.1	WP_005785772.1|NZ_BAIY01000012.1:158396..160984	MULTISPECIES: molecular chaperone ClpB	3.4e-197	654.5
						JCM11017_RS09985	ClpV (TssH)	NZ_BAIY01000011.1	WP_005787884.1|NZ_BAIY01000011.1:81499..84033	MULTISPECIES: ATP-dependent Clp protease ClpC	4.1e-169	561.6
				missed: no ClpV on VgrG		JCM11017_RS09505	TssR	NZ_BAIY01000010.1	WP_025814133.1|NZ_BAIY01000010.1:complement(145222..147594)	hypothetical protein	0	1285.5
				contig		JCM11017_RS09510	TssP	NZ_BAIY01000010.1	WP_025814134.1|NZ_BAIY01000010.1:complement(147596..148489)	hypothetical protein	3.5e-130	431
				architecture 3		JCM11017_RS09515	TssO	NZ_BAIY01000010.1	WP_025814136.1|NZ_BAIY01000010.1:complement(148479..149012)	hypothetical protein	3e-87	288.3
						JCM11017_RS09520	TssQ	NZ_BAIY01000010.1	WP_005787050.1|NZ_BAIY01000010.1:complement(149025..149528)	MULTISPECIES: hypothetical protein	2.3e-74	246.2
						JCM11017_RS09525	TssG	NZ_BAIY01000010.1	WP_005787052.1|NZ_BAIY01000010.1:complement(149534..150490)	hypothetical protein	1.6e-147	488.2
						JCM11017_RS09530	TssK	NZ_BAIY01000010.1	WP_025814139.1|NZ_BAIY01000010.1:complement(150492..151634)	hypothetical protein	3.4e-204	675.4
						JCM11017_RS09535	TssN	NZ_BAIY01000010.1	WP_025814140.1|NZ_BAIY01000010.1:complement(151662..152510)	membrane protein	3.3e-142	470.3
						JCM11017_RS09560	PAAR	NZ_BAIY01000010.1	WP_010992799.1|NZ_BAIY01000010.1:complement(157603..158271)	hypothetical protein	2.2e-54	182.2
						JCM11017_RS09565	VgrG (TssI)	NZ_BAIY01000010.1	WP_010992800.1|NZ_BAIY01000010.1:complement(158293..160143)	hypothetical protein	2.7e-296	981.5
						JCM11017_RS09570	TssF	NZ_BAIY01000010.1	WP_025814143.1|NZ_BAIY01000010.1:complement(160169..161986)	hypothetical protein	8.8e-287	950
						JCM11017_RS09580	TagC	NZ_BAIY01000010.1	WP_010992802.1|NZ_BAIY01000010.1:complement(162453..162911)	hypothetical protein	3.8e-107	352.4
						JCM11017_RS09585	Hcp (TssD)	NZ_BAIY01000010.1	WP_025814146.1|NZ_BAIY01000010.1:complement(162924..163334)	hypothetical protein	5.3e-12	43.2
						JCM11017_RS09590	Hcp (TssD)	NZ_BAIY01000010.1	WP_025814148.1|NZ_BAIY01000010.1:complement(163341..163748)	hypothetical protein	4.8e-16	56.5
						JCM11017_RS09595	Hcp (TssD)	NZ_BAIY01000010.1	WP_025814149.1|NZ_BAIY01000010.1:complement(163783..164187)	hypothetical protein	1.9e-20	71
						JCM11017_RS09600	Hcp (TssD)	NZ_BAIY01000010.1	WP_025814151.1|NZ_BAIY01000010.1:complement(164193..164621)	hypothetical protein	2.4e-26	90.4
						JCM11017_RS09620	TssC	NZ_BAIY01000010.1	WP_005787102.1|NZ_BAIY01000010.1:complement(168425..169804)	MULTISPECIES: hypothetical protein	8.7e-281	928.8
						JCM11017_RS09625	TssB	NZ_BAIY01000010.1	WP_005787103.1|NZ_BAIY01000010.1:complement(169820..170269)	MULTISPECIES: hypothetical protein	1.1e-77	256.8
						JCM11017_RS09635	TetR	NZ_BAIY01000010.1	WP_010992806.1|NZ_BAIY01000010.1:complement(171189..171929)	transcriptional regulator	4.3e-86	285.7
52	Bacteroides fragilis NCTC 9343	B. fragilis	PRJNA46			BF9343_1113	ClpV (TssH)	CR626927.1	CAH06894.1|CR626927.1:complement(1427359..1429947)	putative heat shock ClpB protein	1.7e-197	655.9
				architecture 3		BF9343_1919	TssR	CR626927.1	CAH07700.1|CR626927.1:complement(2344598..2346970)	hypothetical protein BF9343_1919	0	1288.9
				start	stop	BF9343_1920	TssP	CR626927.1	CAH07701.1|CR626927.1:complement(2346972..2347865)	conserved hypothetical protein	2.7e-130	431.9
				2344598	2371874	BF9343_1921	TssO	CR626927.1	CAH07702.1|CR626927.1:complement(2347862..2348389)	hypothetical protein BF9343_1921	3.8e-87	288.3
				links		BF9343_1922	TssQ	CR626927.1	CAH07703.1|CR626927.1:complement(2348402..2348905)	hypothetical protein BF9343_1922	3.1e-74	246.2
				[GenBank]	[Fasta]	BF9343_1923	TssG	CR626927.1	CAH07704.1|CR626927.1:complement(2348911..2349867)	hypothetical protein BF9343_1923	3.9e-147	487.3
						BF9343_1924	TssK	CR626927.1	CAH07705.1|CR626927.1:complement(2349869..2351011)	hypothetical protein BF9343_1924	4e-203	672.3
						BF9343_1925	TssN	CR626927.1	CAH07706.1|CR626927.1:complement(2351039..2351887)	putative transmembrane protein	4e-142	470.5
						BF9343_1929	PAAR	CR626927.1	CAH07710.1|CR626927.1:complement(2356980..2357648)	conserved hypothetical protein	2.9e-54	182.2
						BF9343_1930	VgrG (TssI)	CR626927.1	CAH07711.1|CR626927.1:complement(2357670..2359520)	conserved hypothetical protein	3.6e-296	981.5
						BF9343_1931	TssF	CR626927.1	CAH07712.1|CR626927.1:complement(2359546..2361363)	hypothetical protein BF9343_1931	3.2e-288	955.1
						BF9343_1932	TssE	CR626927.1	CAH07713.1|CR626927.1:complement(2361394..2361834)	putative bacteriophage Gp25 protein	3.2e-74	245.7
						BF9343_1933	TagC	CR626927.1	CAH07714.1|CR626927.1:complement(2361831..2362289)	hypothetical protein BF9343_1933	5e-107	352.4
						BF9343_1934	Hcp (TssD)	CR626927.1	CAH07715.1|CR626927.1:complement(2362294..2362713)	hypothetical protein BF9343_1934	4e-13	47.2
						BF9343_1935	Hcp (TssD)	CR626927.1	CAH07716.1|CR626927.1:complement(2362716..2363123)	conserved hypothetical protein	9.5e-18	62.5
						BF9343_1938	Hcp (TssD)	CR626927.1	CAH07719.1|CR626927.1:complement(2364997..2365404)	conserved hypothetical protein	1.4e-21	75.1
						BF9343_1939	Hcp (TssD)	CR626927.1	CAH07720.1|CR626927.1:complement(2365431..2365859)	conserved hypothetical protein	2.7e-23	80.8
						BF9343_1940	ClpV (TssH)	CR626927.1	CAH07721.1|CR626927.1:complement(2365875..2368358)	putative ATP-dependent protease	0	1541
						BF9343_1941	TssC	CR626927.1	CAH07722.1|CR626927.1:complement(2368371..2369750)	hypothetical protein BF9343_1941	1.6e-280	928.3
						BF9343_1942	TssB	CR626927.1	CAH07723.1|CR626927.1:complement(2369766..2370215)	conserved hypothetical protein	1.4e-77	256.8
						BF9343_1943	Hcp (TssD)	CR626927.1	CAH07724.1|CR626927.1:complement(2370304..2370693)	conserved hypothetical protein	3e-25	87.2
						BF9343_1944	TetR	CR626927.1	CAH07725.1|CR626927.1:complement(2371134..2371874)	conserved hypothetical protein	5.8e-86	285.7
						BF9343_2411	ClpV (TssH)	CR626927.1	CAH08192.1|CR626927.1:complement(2896396..2898930)	negative regulator of genetic competence	5.5e-169	561.6
53	Bacteroides fragilis YCH46	B. fragilis	PRJNA13067			BF1205	ClpV (TssH)	AP006841.1	BAD47955.1|AP006841.1:complement(1437523..1440111)	endopeptidase Clp ATP-binding chain B	4.9e-197	654.5
				architecture 3		BF1934	TssR	AP006841.1	BAD48682.1|AP006841.1:complement(2274845..2277217)	hypothetical protein	0	1288.9
				start	stop	BF1935	TssP	AP006841.1	BAD48683.1|AP006841.1:complement(2277219..2278112)	hypothetical protein	1.1e-130	433.3
				2274845	2300804	BF1936	TssO	AP006841.1	BAD48684.1|AP006841.1:complement(2278109..2278636)	hypothetical protein	1.2e-86	286.8
				links		BF1937	TssQ	AP006841.1	BAD48685.1|AP006841.1:complement(2278649..2279152)	hypothetical protein	7.1e-74	245.1
				[GenBank]	[Fasta]	BF1938	TssG	AP006841.1	BAD48686.1|AP006841.1:complement(2279158..2280114)	hypothetical protein	2.3e-147	488.2
						BF1939	TssK	AP006841.1	BAD48687.1|AP006841.1:complement(2280116..2281258)	hypothetical protein	4.7e-203	672.2
						BF1940	TssN	AP006841.1	BAD48688.1|AP006841.1:complement(2281286..2282134)	hypothetical protein	2.6e-142	471.2
						BF1943	PAAR	AP006841.1	BAD48691.1|AP006841.1:complement(2286190..2286876)	conserved hypothetical protein	5.6e-60	201.3
						BF1944	VgrG (TssI)	AP006841.1	BAD48692.1|AP006841.1:complement(2286895..2288745)	conserved hypothetical protein	1.9e-300	995.7
						BF1945	TssF	AP006841.1	BAD48693.1|AP006841.1:complement(2288771..2290588)	hypothetical protein	5.7e-286	947.8
						BF1946	TssE	AP006841.1	BAD48694.1|AP006841.1:complement(2290619..2291059)	conserved hypothetical protein	2.3e-73	243.1
						BF1947	TagC	AP006841.1	BAD48695.1|AP006841.1:complement(2291056..2291514)	hypothetical protein	4.6e-107	352.6
						BF1948	Hcp (TssD)	AP006841.1	BAD48696.1|AP006841.1:complement(2291519..2291938)	hypothetical protein	4.4e-13	47.2
						BF1949	Hcp (TssD)	AP006841.1	BAD48697.1|AP006841.1:complement(2291941..2292348)	hypothetical protein	1.2e-17	62.2
						BF1952	Hcp (TssD)	AP006841.1	BAD48700.1|AP006841.1:complement(2293947..2294351)	conserved hypothetical protein	3.7e-23	80.4
						BF1953	Hcp (TssD)	AP006841.1	BAD48701.1|AP006841.1:complement(2294357..2294785)	conserved hypothetical protein	2.1e-24	84.5
						BF1954	ClpV (TssH)	AP006841.1	BAD48702.1|AP006841.1:complement(2294801..2297284)	endopeptidase Clp ATP-binding chain B	0	1541.5
						BF1955	TssC	AP006841.1	BAD48703.1|AP006841.1:complement(2297297..2298676)	hypothetical protein	1.3e-280	928.8
						BF1956	TssB	AP006841.1	BAD48704.1|AP006841.1:complement(2298692..2299141)	hypothetical protein	2.9e-77	255.9
						BF1957	Hcp (TssD)	AP006841.1	BAD48705.1|AP006841.1:complement(2299231..2299620)	conserved hypothetical protein	3.3e-25	87.2
						BF1958	TetR	AP006841.1	BAD48706.1|AP006841.1:complement(2300061..2300804)	putative transcriptional regulator	6.3e-86	285.7
						BF2410	ClpV (TssH)	AP006841.1	BAD49159.1|AP006841.1:complement(2785174..2787708)	ATP-dependent Clp protease	9.2e-169	561
				architecture 1		BF2828	TetR	AP006841.1	BAD49578.1|AP006841.1:complement(3235737..3236513)	putative transcriptional regulator	5.4e-90	299
				start	stop	BF2831	TssC	AP006841.1	BAD49581.1|AP006841.1:complement(3238391..3239770)	hypothetical protein	2.8e-261	865
				3235737	3275286	BF2832	TssB	AP006841.1	BAD49582.1|AP006841.1:complement(3239783..3240250)	hypothetical protein	1.7e-82	272.9
				links		BF2833	TssE	AP006841.1	BAD49583.1|AP006841.1:3240418..3240840	hypothetical protein	4e-65	216.4
				[GenBank]	[Fasta]	BF2834	TssF	AP006841.1	BAD49584.1|AP006841.1:3240848..3242623	hypothetical protein	1.7e-284	943
						BF2835	ClpV (TssH)	AP006841.1	BAD49585.1|AP006841.1:3242620..3245058	ATP-dependent Clp protease ATP-binding subunit	0	1446.9
						BF2836	TssG	AP006841.1	BAD49586.1|AP006841.1:3245043..3245978	hypothetical protein	1.2e-129	430
						BF2837	TssN	AP006841.1	BAD49587.1|AP006841.1:3245992..3246870	hypothetical protein	3.1e-133	441.4
						BF2838	TssK	AP006841.1	BAD49588.1|AP006841.1:3246874..3248022	hypothetical protein	3.9e-187	619.8
						BF2839	TssQ	AP006841.1	BAD49589.1|AP006841.1:3248043..3248540	hypothetical protein	4e-72	239.4
						BF2840	TssO	AP006841.1	BAD49590.1|AP006841.1:3248537..3248983	hypothetical protein	5e-71	236
						BF2841	TssP	AP006841.1	BAD49591.1|AP006841.1:3248994..3249935	hypothetical protein	2.2e-182	603.1
						BF2842	TssR	AP006841.1	BAD49592.1|AP006841.1:3249932..3252280	hypothetical protein	0	1107.5
						BF2843	TagB	AP006841.1	BAD49593.1|AP006841.1:3252286..3253089	hypothetical protein	1.2e-174	577.1
						BF2844	Hcp (TssD)	AP006841.1	BAD49594.1|AP006841.1:3253604..3253999	conserved hypothetical protein	1e-22	79
						BF2845	VgrG (TssI)	AP006841.1	BAD49595.1|AP006841.1:3254110..3255873	conserved hypothetical protein	1.2e-268	890.7
						BF2846	TagA	AP006841.1	BAD49596.1|AP006841.1:3255913..3257256	conserved hypothetical protein	2.5e-185	614.6
						BF2847	PAAR_Rhs	AP006841.1	BAD49597.1|AP006841.1:3257528..3261982	putative Rhs protein	0	2452.1
						BF2850	PAAR_Rhs	AP006841.1	BAD49599.1|AP006841.1:3262662..3267107	putative RhsD protein	0	2436.5
						BF2852	PAAR_Rhs	AP006841.1	BAD49601.1|AP006841.1:3268020..3272408	putative RhsD protein	0	2425.6
						BF2855	Hcp (TssD)	AP006841.1	BAD49604.1|AP006841.1:3274897..3275286	conserved hypothetical protein	5.1e-23	80
54	Bacteroides fragilis str 1007-1-F #10	B. fragilis	PRJNA206138			M104_1409	ClpV (TssH)	JGEA01000016.1	EYA15462.1|JGEA01000016.1:complement(6933..9521)	ATP-dependent chaperone protein ClpB	5.3e-197	654.5
				architecture 3		M104_1779	TssR	JGEA01000020.1	EYA14789.1|JGEA01000020.1:complement(93778..96150)	hypothetical protein M104_1779	0	1283.5
				start	stop	M104_1780	TssP	JGEA01000020.1	EYA14790.1|JGEA01000020.1:complement(96152..97045)	PKD domain protein	2.2e-130	432.4
				93778	120756	M104_1781	TssO	JGEA01000020.1	EYA14791.1|JGEA01000020.1:complement(97042..97569)	hypothetical protein M104_1781	4.6e-87	288.3
				links		M104_1782	TssQ	JGEA01000020.1	EYA14792.1|JGEA01000020.1:complement(97582..98085)	hypothetical protein M104_1782	3.7e-74	246.2
				[GenBank]	[Fasta]	M104_1783	TssG	JGEA01000020.1	EYA14793.1|JGEA01000020.1:complement(98091..99047)	hypothetical protein M104_1783	2.5e-147	488.2
						M104_1784	TssK	JGEA01000020.1	EYA14794.1|JGEA01000020.1:complement(99049..100191)	hypothetical protein M104_1784	5.4e-204	675.4
						M104_1785	TssN	JGEA01000020.1	EYA14795.1|JGEA01000020.1:complement(100219..101067)	putative membrane protein	2.8e-141	467.9
						M104_1790	PAAR	JGEA01000020.1	EYA14800.1|JGEA01000020.1:complement(106160..106828)	PAAR motif family protein	3.5e-54	182.2
						M104_1791	VgrG (TssI)	JGEA01000020.1	EYA14801.1|JGEA01000020.1:complement(106850..108700)	phage late control D family protein	7.2e-295	977.4
						M104_1792	TssF	JGEA01000020.1	EYA14802.1|JGEA01000020.1:complement(108726..110543)	hypothetical protein M104_1792	8.6e-289	957.3
						M104_1793	TssE	JGEA01000020.1	EYA14803.1|JGEA01000020.1:complement(110574..111014)	lysozyme family protein	3.8e-74	245.7
						M104_1794	TagC	JGEA01000020.1	EYA14804.1|JGEA01000020.1:complement(111011..111469)	hypothetical protein M104_1794	1.6e-106	351
						M104_1795	Hcp (TssD)	JGEA01000020.1	EYA14805.1|JGEA01000020.1:complement(111474..111893)	hypothetical protein M104_1795	1.4e-13	49
						M104_1796	Hcp (TssD)	JGEA01000020.1	EYA14806.1|JGEA01000020.1:complement(111896..112303)	hypothetical protein M104_1796	1.1e-16	59.3
						M104_1799	Hcp (TssD)	JGEA01000020.1	EYA14809.1|JGEA01000020.1:complement(113902..114306)	hypothetical protein M104_1799	3.2e-23	80.8
						M104_1800	Hcp (TssD)	JGEA01000020.1	EYA14810.1|JGEA01000020.1:complement(114312..114740)	hypothetical protein M104_1800	5.9e-25	86.5
						M104_1801	ClpV (TssH)	JGEA01000020.1	EYA14811.1|JGEA01000020.1:complement(114756..117239)	chaperone protein ClpB	0	1540.4
						M104_1802	TssC	JGEA01000020.1	EYA14812.1|JGEA01000020.1:complement(117252..118631)	hypothetical protein M104_1802	3.6e-280	927.4
						M104_1803	TssB	JGEA01000020.1	EYA14813.1|JGEA01000020.1:complement(118647..119096)	hypothetical protein M104_1803	1.7e-77	256.8
						M104_1804	Hcp (TssD)	JGEA01000020.1	EYA14814.1|JGEA01000020.1:complement(119186..119440)	hypothetical protein M104_1804	1.3e-16	59
						M104_1805	TetR	JGEA01000020.1	EYA14815.1|JGEA01000020.1:complement(120016..120756)	hypothetical protein M104_1805	6.9e-86	285.7
						M104_2413	ClpV (TssH)	JGEA01000024.1	EYA14330.1|JGEA01000024.1:complement(4984..7518)	istB-like ATP binding family protein	6.5e-169	561.6
55	Bacteroides fragilis str 1007-1-F #3	B. fragilis	PRJNA206180			M146_1581	ClpV (TssH)	JGEB01000066.1	EYA19996.1|JGEB01000066.1:complement(6933..9521)	ATP-dependent chaperone protein ClpB	5.5e-197	654.5
				architecture 3		M146_2284	TssR	JGEB01000075.1	EYA18913.1|JGEB01000075.1:complement(93778..96150)	hypothetical protein M146_2284	0	1280.5
				start	stop	M146_2285	TssP	JGEB01000075.1	EYA18914.1|JGEB01000075.1:complement(96152..97045)	PKD domain protein	2.2e-130	432.4
				93778	120756	M146_2286	TssO	JGEB01000075.1	EYA18915.1|JGEB01000075.1:complement(97042..97569)	hypothetical protein M146_2286	4.7e-87	288.3
				links		M146_2287	TssQ	JGEB01000075.1	EYA18916.1|JGEB01000075.1:complement(97582..98085)	hypothetical protein M146_2287	3.8e-74	246.2
				[GenBank]	[Fasta]	M146_2288	TssG	JGEB01000075.1	EYA18917.1|JGEB01000075.1:complement(98091..99047)	hypothetical protein M146_2288	2.6e-147	488.2
						M146_2289	TssK	JGEB01000075.1	EYA18918.1|JGEB01000075.1:complement(99049..100191)	hypothetical protein M146_2289	5.6e-204	675.4
						M146_2290	TssN	JGEB01000075.1	EYA18919.1|JGEB01000075.1:complement(100219..101067)	putative membrane protein	2.8e-141	467.9
						M146_2296	PAAR	JGEB01000075.1	EYA18925.1|JGEB01000075.1:complement(106160..106828)	PAAR motif family protein	3.6e-54	182.2
						M146_2297	VgrG (TssI)	JGEB01000075.1	EYA18926.1|JGEB01000075.1:complement(106850..108700)	phage late control D family protein	7.4e-295	977.4
						M146_2298	TssF	JGEB01000075.1	EYA18927.1|JGEB01000075.1:complement(108726..110543)	hypothetical protein M146_2298	8.9e-289	957.3
						M146_2299	TssE	JGEB01000075.1	EYA18928.1|JGEB01000075.1:complement(110574..111014)	lysozyme family protein	3.9e-74	245.7
						M146_2301	Hcp (TssD)	JGEB01000075.1	EYA18930.1|JGEB01000075.1:complement(111474..111893)	hypothetical protein M146_2301	1.5e-13	49
						M146_2302	Hcp (TssD)	JGEB01000075.1	EYA18931.1|JGEB01000075.1:complement(111896..112303)	hypothetical protein M146_2302	1.1e-16	59.3
						M146_2304	Hcp (TssD)	JGEB01000075.1	EYA18933.1|JGEB01000075.1:complement(113902..114306)	hypothetical protein M146_2304	3.3e-23	80.8
						M146_2305	Hcp (TssD)	JGEB01000075.1	EYA18934.1|JGEB01000075.1:complement(114312..114740)	hypothetical protein M146_2305	6.1e-25	86.5
						M146_2306	ClpV (TssH)	JGEB01000075.1	EYA18935.1|JGEB01000075.1:complement(114756..117239)	chaperone protein ClpB	0	1540.4
						M146_2307	TssC	JGEB01000075.1	EYA18936.1|JGEB01000075.1:complement(117252..118631)	hypothetical protein M146_2307	3.7e-280	927.4
						M146_2308	TssB	JGEB01000075.1	EYA18937.1|JGEB01000075.1:complement(118647..119096)	hypothetical protein M146_2308	1.8e-77	256.8
						M146_2309	Hcp (TssD)	JGEB01000075.1	EYA18938.1|JGEB01000075.1:complement(119186..119440)	hypothetical protein M146_2309	1.3e-16	59
						M146_2310	TetR	JGEB01000075.1	EYA18939.1|JGEB01000075.1:complement(120016..120756)	hypothetical protein M146_2310	7.1e-86	285.7
						M146_2918	ClpV (TssH)	JGEB01000076.1	EYA18746.1|JGEB01000076.1:complement(5348..7882)	istB-like ATP binding family protein	6.7e-169	561.6
56	Bacteroides fragilis str 1007-1-F #4	B. fragilis	PRJNA206181			M147_1268	ClpV (TssH)	JGDK01000097.1	EXZ34801.1|JGDK01000097.1:complement(257566..260154)	ATP-dependent chaperone protein ClpB	5.2e-197	654.5
				extension		M147_1950	TssR	JGDK01000110.1	EXZ34245.1|JGDK01000110.1:complement(60802..63174)	hypothetical protein M147_1950	0	1280.5
						M147_1951	TssP	JGDK01000110.1	EXZ34233.1|JGDK01000110.1:complement(63176..64069)	PKD domain protein	2.1e-130	432.4
						M147_1952	TssO	JGDK01000110.1	EXZ34262.1|JGDK01000110.1:complement(64066..64593)	hypothetical protein M147_1952	4.5e-87	288.3
						M147_1953	TssQ	JGDK01000110.1	EXZ34256.1|JGDK01000110.1:complement(64606..65109)	hypothetical protein M147_1953	3.6e-74	246.2
						M147_1954	TssG	JGDK01000110.1	EXZ34218.1|JGDK01000110.1:complement(65115..66071)	hypothetical protein M147_1954	2.5e-147	488.2
						M147_1955	TssK	JGDK01000110.1	EXZ34207.1|JGDK01000110.1:complement(66073..67215)	hypothetical protein M147_1955	5.4e-204	675.4
						M147_1956	TssN	JGDK01000110.1	EXZ34260.1|JGDK01000110.1:complement(67243..68091)	putative membrane protein	2.7e-141	467.9
				architecture 3		M147_1964	PAAR	JGDK01000111.1	EXZ34175.1|JGDK01000111.1:complement(5527..6195)	PAAR motif family protein	3.4e-54	182.2
				start	stop	M147_1965	VgrG (TssI)	JGDK01000111.1	EXZ34204.1|JGDK01000111.1:complement(6217..8067)	phage late control D family protein	7.1e-295	977.4
				5527	20123	M147_1966	TssF	JGDK01000111.1	EXZ34203.1|JGDK01000111.1:complement(8093..9910)	hypothetical protein M147_1966	8.5e-289	957.3
				links		M147_1967	TssE	JGDK01000111.1	EXZ34182.1|JGDK01000111.1:complement(9941..10381)	lysozyme family protein	3.7e-74	245.7
				[GenBank]	[Fasta]	M147_1969	Hcp (TssD)	JGDK01000111.1	EXZ34167.1|JGDK01000111.1:complement(10841..11260)	hypothetical protein M147_1969	1.4e-13	49
						M147_1970	Hcp (TssD)	JGDK01000111.1	EXZ34196.1|JGDK01000111.1:complement(11263..11670)	hypothetical protein M147_1970	1.1e-16	59.3
						M147_1973	Hcp (TssD)	JGDK01000111.1	EXZ34197.1|JGDK01000111.1:complement(13269..13673)	hypothetical protein M147_1973	3.1e-23	80.8
						M147_1974	Hcp (TssD)	JGDK01000111.1	EXZ34201.1|JGDK01000111.1:complement(13679..14107)	hypothetical protein M147_1974	5.8e-25	86.5
						M147_1975	ClpV (TssH)	JGDK01000111.1	EXZ34170.1|JGDK01000111.1:complement(14123..16606)	chaperone protein ClpB	0	1540.4
						M147_1976	TssC	JGDK01000111.1	EXZ34173.1|JGDK01000111.1:complement(16619..17998)	hypothetical protein M147_1976	3.6e-280	927.4
						M147_1977	TssB	JGDK01000111.1	EXZ34169.1|JGDK01000111.1:complement(18014..18463)	hypothetical protein M147_1977	1.7e-77	256.8
						M147_1978	Hcp (TssD)	JGDK01000111.1	EXZ34186.1|JGDK01000111.1:complement(18553..18807)	hypothetical protein M147_1978	1.3e-16	59
						M147_1979	TetR	JGDK01000111.1	EXZ34168.1|JGDK01000111.1:complement(19383..20123)	hypothetical protein M147_1979	6.8e-86	285.7
						M147_2583	ClpV (TssH)	JGDK01000117.1	EXZ33595.1|JGDK01000117.1:complement(14641..17175)	istB-like ATP binding family protein	6.5e-169	561.6
57	Bacteroides fragilis str 1007-1-F #5	B. fragilis	PRJNA206182			M148_1276	ClpV (TssH)	JGVD01000027.1	EYE58671.1|JGVD01000027.1:complement(9828..12416)	ATP-dependent chaperone protein ClpB	5.3e-197	654.5
				architecture 3		M148_1988	TssR	JGVD01000052.1	EYE55229.1|JGVD01000052.1:complement(17554..19926)	hypothetical protein M148_1988	0	1280.5
				start	stop	M148_1989	TssP	JGVD01000052.1	EYE55230.1|JGVD01000052.1:complement(19928..20821)	PKD domain protein	2.2e-130	432.4
				17554	44532	M148_1990	TssO	JGVD01000052.1	EYE55231.1|JGVD01000052.1:complement(20818..21345)	hypothetical protein M148_1990	4.5e-87	288.3
				links		M148_1991	TssQ	JGVD01000052.1	EYE55232.1|JGVD01000052.1:complement(21358..21861)	hypothetical protein M148_1991	3.6e-74	246.2
				[GenBank]	[Fasta]	M148_1992	TssG	JGVD01000052.1	EYE55233.1|JGVD01000052.1:complement(21867..22823)	hypothetical protein M148_1992	2.5e-147	488.2
						M148_1993	TssK	JGVD01000052.1	EYE55234.1|JGVD01000052.1:complement(22825..23967)	hypothetical protein M148_1993	6.7e-203	671.8
						M148_1994	TssN	JGVD01000052.1	EYE55235.1|JGVD01000052.1:complement(23995..24843)	putative membrane protein	2.7e-141	467.9
						M148_2000	PAAR	JGVD01000052.1	EYE55241.1|JGVD01000052.1:complement(29936..30604)	PAAR motif family protein	3.5e-54	182.2
						M148_2001	VgrG (TssI)	JGVD01000052.1	EYE55242.1|JGVD01000052.1:complement(30626..32476)	phage late control D family protein	7.2e-295	977.4
						M148_2002	TssF	JGVD01000052.1	EYE55243.1|JGVD01000052.1:complement(32502..34319)	hypothetical protein M148_2002	8.6e-289	957.3
						M148_2003	TssE	JGVD01000052.1	EYE55244.1|JGVD01000052.1:complement(34350..34790)	lysozyme family protein	3.8e-74	245.7
						M148_2005	Hcp (TssD)	JGVD01000052.1	EYE55246.1|JGVD01000052.1:complement(35250..35669)	hypothetical protein M148_2005	1.4e-13	49
						M148_2006	Hcp (TssD)	JGVD01000052.1	EYE55247.1|JGVD01000052.1:complement(35672..36079)	hypothetical protein M148_2006	1.1e-16	59.3
						M148_2009	Hcp (TssD)	JGVD01000052.1	EYE55250.1|JGVD01000052.1:complement(37678..38082)	hypothetical protein M148_2009	3.2e-23	80.8
						M148_2010	Hcp (TssD)	JGVD01000052.1	EYE55251.1|JGVD01000052.1:complement(38088..38516)	hypothetical protein M148_2010	5.9e-25	86.5
						M148_2011	ClpV (TssH)	JGVD01000052.1	EYE55252.1|JGVD01000052.1:complement(38532..41015)	chaperone protein ClpB	0	1540.4
						M148_2012	TssC	JGVD01000052.1	EYE55253.1|JGVD01000052.1:complement(41028..42407)	hypothetical protein M148_2012	3.6e-280	927.4
						M148_2013	TssB	JGVD01000052.1	EYE55254.1|JGVD01000052.1:complement(42423..42872)	hypothetical protein M148_2013	1.7e-77	256.8
						M148_2014	Hcp (TssD)	JGVD01000052.1	EYE55255.1|JGVD01000052.1:complement(42962..43216)	hypothetical protein M148_2014	1.3e-16	59
						M148_2015	TetR	JGVD01000052.1	EYE55256.1|JGVD01000052.1:complement(43792..44532)	hypothetical protein M148_2015	6.8e-86	285.7
						M148_2580	ClpV (TssH)	JGVD01000060.1	EYE53524.1|JGVD01000060.1:complement(14348..16882)	istB-like ATP binding family protein	6.5e-169	561.6
58	Bacteroides fragilis str 1007-1-F #6	B. fragilis	PRJNA206183			M149_1422	ClpV (TssH)	JGVF01000057.1	EYE65326.1|JGVF01000057.1:complement(171951..174539)	ATP-dependent chaperone protein ClpB	5.4e-197	654.5
				architecture 3		M149_2128	TssR	JGVF01000062.1	EYE63820.1|JGVF01000062.1:complement(261712..264084)	hypothetical protein M149_2128	0	1283.5
				start	stop	M149_2129	TssP	JGVF01000062.1	EYE63821.1|JGVF01000062.1:complement(264086..264979)	PKD domain protein	2.2e-130	432.4
				261712	288690	M149_2130	TssO	JGVF01000062.1	EYE63822.1|JGVF01000062.1:complement(264976..265503)	hypothetical protein M149_2130	4.6e-87	288.3
				links		M149_2131	TssQ	JGVF01000062.1	EYE63823.1|JGVF01000062.1:complement(265516..266019)	hypothetical protein M149_2131	3.7e-74	246.2
				[GenBank]	[Fasta]	M149_2132	TssG	JGVF01000062.1	EYE63824.1|JGVF01000062.1:complement(266025..266981)	hypothetical protein M149_2132	2.5e-147	488.2
						M149_2133	TssK	JGVF01000062.1	EYE63825.1|JGVF01000062.1:complement(266983..268125)	hypothetical protein M149_2133	5.5e-204	675.4
						M149_2134	TssN	JGVF01000062.1	EYE63826.1|JGVF01000062.1:complement(268153..269001)	putative membrane protein	2.8e-141	467.9
						M149_2140	PAAR	JGVF01000062.1	EYE63832.1|JGVF01000062.1:complement(274094..274762)	PAAR motif family protein	3.5e-54	182.2
						M149_2141	VgrG (TssI)	JGVF01000062.1	EYE63833.1|JGVF01000062.1:complement(274784..276634)	phage late control D family protein	7.3e-295	977.4
						M149_2142	TssF	JGVF01000062.1	EYE63834.1|JGVF01000062.1:complement(276660..278477)	hypothetical protein M149_2142	8.8e-289	957.3
						M149_2143	TssE	JGVF01000062.1	EYE63835.1|JGVF01000062.1:complement(278508..278948)	lysozyme family protein	3.8e-74	245.7
						M149_2145	Hcp (TssD)	JGVF01000062.1	EYE63837.1|JGVF01000062.1:complement(279408..279827)	hypothetical protein M149_2145	1.5e-13	49
						M149_2146	Hcp (TssD)	JGVF01000062.1	EYE63838.1|JGVF01000062.1:complement(279830..280237)	hypothetical protein M149_2146	1.1e-16	59.3
						M149_2149	Hcp (TssD)	JGVF01000062.1	EYE63841.1|JGVF01000062.1:complement(281836..282240)	hypothetical protein M149_2149	3.2e-23	80.8
						M149_2150	Hcp (TssD)	JGVF01000062.1	EYE63842.1|JGVF01000062.1:complement(282246..282674)	hypothetical protein M149_2150	6e-25	86.5
						M149_2151	ClpV (TssH)	JGVF01000062.1	EYE63843.1|JGVF01000062.1:complement(282690..285173)	chaperone protein ClpB	0	1540.4
						M149_2152	TssC	JGVF01000062.1	EYE63844.1|JGVF01000062.1:complement(285186..286565)	hypothetical protein M149_2152	3.7e-280	927.4
						M149_2153	TssB	JGVF01000062.1	EYE63845.1|JGVF01000062.1:complement(286581..287030)	hypothetical protein M149_2153	1.7e-77	256.8
						M149_2154	Hcp (TssD)	JGVF01000062.1	EYE63846.1|JGVF01000062.1:complement(287120..287431)	hypothetical protein M149_2154	2.6e-22	77.8
						M149_2155	TetR	JGVF01000062.1	EYE63847.1|JGVF01000062.1:complement(287950..288690)	hypothetical protein M149_2155	7e-86	285.7
						M149_2761	ClpV (TssH)	JGVF01000063.1	EYE63439.1|JGVF01000063.1:complement(79832..82366)	istB-like ATP binding family protein	6.6e-169	561.6
59	Bacteroides fragilis str 1007-1-F #7	B. fragilis	PRJNA206135			M100_1202	ClpV (TssH)	JGDL01000015.1	EXZ40555.1|JGDL01000015.1:complement(164775..167363)	ATP-dependent chaperone protein ClpB	5.4e-197	654.5
				architecture 3		M100_1923	TssR	JGDL01000030.1	EXZ39720.1|JGDL01000030.1:complement(17652..20024)	hypothetical protein M100_1923	0	1280.5
				start	stop	M100_1924	TssP	JGDL01000030.1	EXZ39721.1|JGDL01000030.1:complement(20026..20919)	PKD domain protein	2.2e-130	432.4
				17652	44630	M100_1925	TssO	JGDL01000030.1	EXZ39722.1|JGDL01000030.1:complement(20916..21443)	hypothetical protein M100_1925	4.6e-87	288.3
				links		M100_1926	TssQ	JGDL01000030.1	EXZ39723.1|JGDL01000030.1:complement(21456..21959)	hypothetical protein M100_1926	3.7e-74	246.2
				[GenBank]	[Fasta]	M100_1927	TssG	JGDL01000030.1	EXZ39724.1|JGDL01000030.1:complement(21965..22921)	hypothetical protein M100_1927	2.5e-147	488.2
						M100_1928	TssK	JGDL01000030.1	EXZ39725.1|JGDL01000030.1:complement(22923..24065)	hypothetical protein M100_1928	5.5e-204	675.4
						M100_1929	TssN	JGDL01000030.1	EXZ39726.1|JGDL01000030.1:complement(24093..24941)	putative membrane protein	2.8e-141	467.9
						M100_1936	PAAR	JGDL01000030.1	EXZ39733.1|JGDL01000030.1:complement(30034..30702)	PAAR motif family protein	3.5e-54	182.2
						M100_1937	VgrG (TssI)	JGDL01000030.1	EXZ39734.1|JGDL01000030.1:complement(30724..32574)	phage late control D family protein	7.3e-295	977.4
						M100_1938	TssF	JGDL01000030.1	EXZ39735.1|JGDL01000030.1:complement(32600..34378)	hypothetical protein M100_1938	2e-282	936.3
						M100_1939	TssE	JGDL01000030.1	EXZ39736.1|JGDL01000030.1:complement(34448..34888)	lysozyme family protein	3.8e-74	245.7
						M100_1940	TagC	JGDL01000030.1	EXZ39737.1|JGDL01000030.1:complement(34885..35343)	hypothetical protein M100_1940	1.6e-106	351
						M100_1941	Hcp (TssD)	JGDL01000030.1	EXZ39738.1|JGDL01000030.1:complement(35348..35767)	hypothetical protein M100_1941	1.5e-13	49
						M100_1942	Hcp (TssD)	JGDL01000030.1	EXZ39739.1|JGDL01000030.1:complement(35770..36177)	hypothetical protein M100_1942	1.1e-16	59.3
						M100_1945	Hcp (TssD)	JGDL01000030.1	EXZ39742.1|JGDL01000030.1:complement(37776..38180)	hypothetical protein M100_1945	3.2e-23	80.8
						M100_1946	Hcp (TssD)	JGDL01000030.1	EXZ39743.1|JGDL01000030.1:complement(38186..38614)	hypothetical protein M100_1946	6e-25	86.5
						M100_1947	ClpV (TssH)	JGDL01000030.1	EXZ39744.1|JGDL01000030.1:complement(38630..41113)	chaperone protein ClpB	0	1540.4
						M100_1948	TssC	JGDL01000030.1	EXZ39745.1|JGDL01000030.1:complement(41126..42505)	hypothetical protein M100_1948	3.7e-280	927.4
						M100_1949	TssB	JGDL01000030.1	EXZ39746.1|JGDL01000030.1:complement(42521..42970)	hypothetical protein M100_1949	1.7e-77	256.8
						M100_1950	Hcp (TssD)	JGDL01000030.1	EXZ39747.1|JGDL01000030.1:complement(43060..43314)	hypothetical protein M100_1950	1.3e-16	59
						M100_1951	TetR	JGDL01000030.1	EXZ39748.1|JGDL01000030.1:complement(43890..44630)	hypothetical protein M100_1951	7e-86	285.7
						M100_2549	ClpV (TssH)	JGDL01000035.1	EXZ39119.1|JGDL01000035.1:complement(79833..82367)	istB-like ATP binding family protein	6.6e-169	561.6
60	Bacteroides fragilis str 1007-1-F #8	B. fragilis	PRJNA206136			M101_1125	ClpV (TssH)	JGCM01000044.1	EXY14091.1|JGCM01000044.1:complement(4178..6766)	ATP-dependent chaperone protein ClpB	5.4e-197	654.5
				extension		M101_1827	TssR	JGCM01000077.1	EXY13455.1|JGCM01000077.1:complement(17593..19965)	hypothetical protein M101_1827	0	1280.5
						M101_1828	TssP	JGCM01000077.1	EXY13443.1|JGCM01000077.1:complement(19967..20797)	PKD domain protein	2.4e-124	412.6
						M101_1829	TssO	JGCM01000077.1	EXY13452.1|JGCM01000077.1:complement(20857..21384)	hypothetical protein M101_1829	4.6e-87	288.3
						M101_1830	TssQ	JGCM01000077.1	EXY13448.1|JGCM01000077.1:complement(21397..21900)	hypothetical protein M101_1830	3.7e-74	246.2
						M101_1831	TssG	JGCM01000077.1	EXY13442.1|JGCM01000077.1:complement(21906..22862)	hypothetical protein M101_1831	2.5e-147	488.2
						M101_1832	TssK	JGCM01000077.1	EXY13457.1|JGCM01000077.1:complement(22864..24006)	hypothetical protein M101_1832	7.8e-204	674.9
						M101_1833	TssN	JGCM01000077.1	EXY13459.1|JGCM01000077.1:complement(24034..24882)	putative membrane protein	2.8e-141	467.9
				architecture 3		M101_1840	PAAR	JGCM01000078.1	EXY13432.1|JGCM01000078.1:complement(4390..5058)	PAAR motif family protein	3.5e-54	182.2
				start	stop	M101_1841	VgrG (TssI)	JGCM01000078.1	EXY13428.1|JGCM01000078.1:complement(5080..6930)	phage late control D family protein	7.3e-295	977.4
				4390	17727	M101_1842	TssF	JGCM01000078.1	EXY13435.1|JGCM01000078.1:complement(6956..8734)	hypothetical protein M101_1842	2e-282	936.3
				links		M101_1843	TssE	JGCM01000078.1	EXY13436.1|JGCM01000078.1:complement(8804..9244)	lysozyme family protein	3.8e-74	245.7
				[GenBank]	[Fasta]	M101_1845	Hcp (TssD)	JGCM01000078.1	EXY13433.1|JGCM01000078.1:complement(9704..10123)	hypothetical protein M101_1845	1.5e-13	49
						M101_1846	Hcp (TssD)	JGCM01000078.1	EXY13438.1|JGCM01000078.1:complement(10126..10533)	hypothetical protein M101_1846	1.1e-16	59.3
						M101_1849	Hcp (TssD)	JGCM01000078.1	EXY13426.1|JGCM01000078.1:complement(12132..12536)	hypothetical protein M101_1849	3.2e-23	80.8
						M101_1850	Hcp (TssD)	JGCM01000078.1	EXY13423.1|JGCM01000078.1:complement(12542..12970)	hypothetical protein M101_1850	6e-25	86.5
						M101_1851	ClpV (TssH)	JGCM01000078.1	EXY13434.1|JGCM01000078.1:complement(12986..15469)	chaperone protein ClpB	0	1540.4
						M101_1852	TssC	JGCM01000078.1	EXY13422.1|JGCM01000078.1:complement(15482..16861)	hypothetical protein M101_1852	3.7e-280	927.4
						M101_1853	TssB	JGCM01000078.1	EXY13431.1|JGCM01000078.1:complement(16877..17326)	hypothetical protein M101_1853	1.7e-77	256.8
						M101_1854	Hcp (TssD)	JGCM01000078.1	EXY13427.1|JGCM01000078.1:complement(17416..17727)	hypothetical protein M101_1854	2.6e-22	77.8
				extension		M101_1855	TetR	JGCM01000079.1	EXY13405.1|JGCM01000079.1:complement(219..959)	hypothetical protein M101_1855	7e-86	285.7
						M101_2364	ClpV (TssH)	JGCM01000102.1	EXY12928.1|JGCM01000102.1:complement(14762..17296)	istB-like ATP binding family protein	6.6e-169	561.6
						M101_4842	TssN	JGCM01000241.1	EXY10518.1|JGCM01000241.1:complement(644..1492)	putative membrane protein	2.8e-141	467.9
61	Bacteroides fragilis str 1007-1-F #9	B. fragilis	PRJNA206137			M103_1409	ClpV (TssH)	JGEC01000014.1	EYA25801.1|JGEC01000014.1:complement(257568..260156)	ATP-dependent chaperone protein ClpB	5.3e-197	654.5
				architecture 3		M103_1963	TssR	JGEC01000018.1	EYA24540.1|JGEC01000018.1:complement(93702..96053)	hypothetical protein M103_1963	0	1276.6
				start	stop	M103_1964	TssP	JGEC01000018.1	EYA24541.1|JGEC01000018.1:complement(96076..96969)	PKD domain protein	2.2e-130	432.4
				93702	120680	M103_1965	TssO	JGEC01000018.1	EYA24542.1|JGEC01000018.1:complement(96966..97493)	hypothetical protein M103_1965	4.6e-87	288.3
				links		M103_1966	TssQ	JGEC01000018.1	EYA24543.1|JGEC01000018.1:complement(97506..98009)	hypothetical protein M103_1966	3.7e-74	246.2
				[GenBank]	[Fasta]	M103_1967	TssG	JGEC01000018.1	EYA24544.1|JGEC01000018.1:complement(98015..98971)	hypothetical protein M103_1967	2.5e-147	488.2
						M103_1968	TssK	JGEC01000018.1	EYA24545.1|JGEC01000018.1:complement(98973..100115)	hypothetical protein M103_1968	5.4e-204	675.4
						M103_1969	TssN	JGEC01000018.1	EYA24546.1|JGEC01000018.1:complement(100143..100991)	putative membrane protein	2.8e-141	467.9
						M103_1974	PAAR	JGEC01000018.1	EYA24551.1|JGEC01000018.1:complement(106084..106752)	PAAR motif family protein	3.5e-54	182.2
						M103_1975	VgrG (TssI)	JGEC01000018.1	EYA24552.1|JGEC01000018.1:complement(106774..108624)	phage late control D family protein	7.2e-295	977.4
						M103_1976	TssF	JGEC01000018.1	EYA24553.1|JGEC01000018.1:complement(108650..110467)	hypothetical protein M103_1976	8.6e-289	957.3
						M103_1977	TssE	JGEC01000018.1	EYA24554.1|JGEC01000018.1:complement(110498..110938)	lysozyme family protein	3.8e-74	245.7
						M103_1979	Hcp (TssD)	JGEC01000018.1	EYA24556.1|JGEC01000018.1:complement(111398..111817)	hypothetical protein M103_1979	1.4e-13	49
						M103_1980	Hcp (TssD)	JGEC01000018.1	EYA24557.1|JGEC01000018.1:complement(111820..112227)	hypothetical protein M103_1980	1.1e-16	59.3
						M103_1983	Hcp (TssD)	JGEC01000018.1	EYA24560.1|JGEC01000018.1:complement(113826..114230)	hypothetical protein M103_1983	3.2e-23	80.8
						M103_1984	Hcp (TssD)	JGEC01000018.1	EYA24561.1|JGEC01000018.1:complement(114236..114664)	hypothetical protein M103_1984	5.9e-25	86.5
						M103_1985	ClpV (TssH)	JGEC01000018.1	EYA24562.1|JGEC01000018.1:complement(114680..117154)	chaperone protein ClpB	0	1535.8
						M103_1986	TssC	JGEC01000018.1	EYA24563.1|JGEC01000018.1:complement(117176..118555)	hypothetical protein M103_1986	3.6e-280	927.4
						M103_1987	TssB	JGEC01000018.1	EYA24564.1|JGEC01000018.1:complement(118571..119020)	hypothetical protein M103_1987	1.7e-77	256.8
						M103_1988	Hcp (TssD)	JGEC01000018.1	EYA24565.1|JGEC01000018.1:complement(119110..119421)	hypothetical protein M103_1988	2.5e-22	77.8
						M103_1989	TetR	JGEC01000018.1	EYA24566.1|JGEC01000018.1:complement(119940..120680)	hypothetical protein M103_1989	6.9e-86	285.7
						M103_2589	ClpV (TssH)	JGEC01000018.1	EYA25152.1|JGEC01000018.1:complement(709953..712487)	istB-like ATP binding family protein	6.5e-169	561.6
62	Bacteroides fragilis str 1009-4-F #10	B. fragilis	PRJNA206140			M106_1223	ClpV (TssH)	JGED01000010.1	EYA30294.1|JGED01000010.1:complement(7158..9746)	ATP-dependent chaperone protein ClpB	4.7e-197	654.5
				architecture 3		M106_2875	TssR	JGED01000021.1	EYA28011.1|JGED01000021.1:complement(244753..247104)	hypothetical protein M106_2875	0	1280
				start	stop	M106_2876	TssP	JGED01000021.1	EYA28012.1|JGED01000021.1:complement(247127..248020)	PKD domain protein	1.6e-130	432.7
				244753	276059	M106_2877	TssO	JGED01000021.1	EYA28013.1|JGED01000021.1:complement(248017..248544)	hypothetical protein M106_2877	5.2e-87	288
				links		M106_2878	TssQ	JGED01000021.1	EYA28014.1|JGED01000021.1:complement(248557..249060)	hypothetical protein M106_2878	3.2e-74	246.2
				[GenBank]	[Fasta]	M106_2879	TssG	JGED01000021.1	EYA28015.1|JGED01000021.1:complement(249066..250022)	hypothetical protein M106_2879	2.2e-147	488.2
						M106_2880	TssK	JGED01000021.1	EYA28016.1|JGED01000021.1:complement(250024..251166)	hypothetical protein M106_2880	8e-204	674.7
						M106_2881	TssN	JGED01000021.1	EYA28017.1|JGED01000021.1:complement(251194..252042)	putative membrane protein	8e-142	469.5
						M106_2882	TagA	JGED01000021.1	EYA28018.1|JGED01000021.1:complement(252085..252819)	tetratricopeptide repeat family protein	7.2e-71	237.2
						M106_2892	VgrG (TssI)	JGED01000021.1	EYA28028.1|JGED01000021.1:complement(261900..263633)	phage late control D family protein	3.8e-281	931.9
						M106_2893	TssF	JGED01000021.1	EYA28029.1|JGED01000021.1:complement(263731..265509)	hypothetical protein M106_2893	1.2e-279	926.8
						M106_2895	TssE	JGED01000021.1	EYA28031.1|JGED01000021.1:complement(265579..266019)	lysozyme family protein	3.3e-74	245.7
						M106_2897	Hcp (TssD)	JGED01000021.1	EYA28033.1|JGED01000021.1:complement(266479..266898)	hypothetical protein M106_2897	4.2e-13	47.2
						M106_2898	Hcp (TssD)	JGED01000021.1	EYA28034.1|JGED01000021.1:complement(266901..267308)	hypothetical protein M106_2898	9.9e-18	62.5
						M106_2902	Hcp (TssD)	JGED01000021.1	EYA28038.1|JGED01000021.1:complement(269616..270044)	hypothetical protein M106_2902	1e-23	82.2
						M106_2903	ClpV (TssH)	JGED01000021.1	EYA28039.1|JGED01000021.1:complement(270060..272543)	chaperone protein ClpB	0	1535.4
						M106_2904	TssC	JGED01000021.1	EYA28040.1|JGED01000021.1:complement(272556..273935)	hypothetical protein M106_2904	1.7e-280	928.3
						M106_2905	TssB	JGED01000021.1	EYA28041.1|JGED01000021.1:complement(273951..274400)	hypothetical protein M106_2905	1.5e-77	256.8
						M106_2906	Hcp (TssD)	JGED01000021.1	EYA28042.1|JGED01000021.1:complement(274489..274878)	hypothetical protein M106_2906	3.1e-25	87.2
						M106_2907	TetR	JGED01000021.1	EYA28043.1|JGED01000021.1:complement(275319..276059)	hypothetical protein M106_2907	4.8e-86	286
						M106_3347	ClpV (TssH)	JGED01000021.1	EYA28469.1|JGED01000021.1:complement(748887..751421)	istB-like ATP binding family protein	5.7e-169	561.6
63	Bacteroides fragilis str 1009-4-F #7	B. fragilis	PRJNA206139			M105_1736	ClpV (TssH)	JGEE01000024.1	EYA35004.1|JGEE01000024.1:complement(303445..306033)	ATP-dependent chaperone protein ClpB	5.4e-197	654.5
				architecture 3		M105_2386	TssR	JGEE01000031.1	EYA33790.1|JGEE01000031.1:complement(115224..117596)	hypothetical protein M105_2386	0	1286.9
				start	stop	M105_2387	TssP	JGEE01000031.1	EYA33791.1|JGEE01000031.1:complement(117598..118491)	PKD domain protein	1.8e-130	432.7
				115224	146530	M105_2388	TssO	JGEE01000031.1	EYA33792.1|JGEE01000031.1:complement(118488..119015)	hypothetical protein M105_2388	6.1e-87	288
				links		M105_2389	TssQ	JGEE01000031.1	EYA33793.1|JGEE01000031.1:complement(119028..119531)	hypothetical protein M105_2389	3.7e-74	246.2
				[GenBank]	[Fasta]	M105_2390	TssG	JGEE01000031.1	EYA33794.1|JGEE01000031.1:complement(119537..120493)	hypothetical protein M105_2390	2.6e-147	488.2
						M105_2391	TssK	JGEE01000031.1	EYA33795.1|JGEE01000031.1:complement(120495..121637)	hypothetical protein M105_2391	6.5e-204	675.2
						M105_2392	TssN	JGEE01000031.1	EYA33796.1|JGEE01000031.1:complement(121665..122513)	putative membrane protein	9.3e-142	469.5
						M105_2403	VgrG (TssI)	JGEE01000031.1	EYA33807.1|JGEE01000031.1:complement(132371..134161)	phage late control D family protein	8.8e-291	963.9
						M105_2404	TssF	JGEE01000031.1	EYA33808.1|JGEE01000031.1:complement(134202..136019)	hypothetical protein M105_2404	6.3e-286	947.8
						M105_2405	TssE	JGEE01000031.1	EYA33809.1|JGEE01000031.1:complement(136050..136490)	lysozyme family protein	3.9e-74	245.7
						M105_2407	Hcp (TssD)	JGEE01000031.1	EYA33811.1|JGEE01000031.1:complement(136950..137369)	hypothetical protein M105_2407	4.9e-13	47.2
						M105_2408	Hcp (TssD)	JGEE01000031.1	EYA33812.1|JGEE01000031.1:complement(137372..137779)	hypothetical protein M105_2408	1.2e-17	62.5
						M105_2412	Hcp (TssD)	JGEE01000031.1	EYA33816.1|JGEE01000031.1:complement(140087..140515)	hypothetical protein M105_2412	1.2e-23	82.2
						M105_2413	ClpV (TssH)	JGEE01000031.1	EYA33817.1|JGEE01000031.1:complement(140531..143014)	chaperone protein ClpB	0	1535.4
						M105_2414	TssC	JGEE01000031.1	EYA33818.1|JGEE01000031.1:complement(143027..144406)	hypothetical protein M105_2414	2e-280	928.3
						M105_2415	TssB	JGEE01000031.1	EYA33819.1|JGEE01000031.1:complement(144422..144871)	hypothetical protein M105_2415	1.7e-77	256.8
						M105_2416	Hcp (TssD)	JGEE01000031.1	EYA33820.1|JGEE01000031.1:complement(144960..145349)	hypothetical protein M105_2416	3.6e-25	87.2
						M105_2417	TetR	JGEE01000031.1	EYA33821.1|JGEE01000031.1:complement(145790..146530)	hypothetical protein M105_2417	5.6e-86	286
						M105_2851	ClpV (TssH)	JGEE01000031.1	EYA34241.1|JGEE01000031.1:complement(619359..621893)	istB-like ATP binding family protein	6.6e-169	561.6
64	Bacteroides fragilis str 2-F-2 #4	B. fragilis	PRJNA206111			M076_1162	ClpV (TssH)	JGDM01000021.1	EXZ45584.1|JGDM01000021.1:complement(56851..59439)	ATP-dependent chaperone protein ClpB	5.4e-197	654.5
						M076_2421	ClpV (TssH)	JGDM01000064.1	EXZ44297.1|JGDM01000064.1:complement(4376..6910)	istB-like ATP binding family protein	6.6e-169	561.6
						M076_4680	Hcp (TssD)	JGDM01000122.1	EXZ42192.1|JGDM01000122.1:3805..4194	hypothetical protein M076_4680	2.5e-22	77.8
						M076_4857	PAAR_Rhs	JGDM01000148.1	EXZ42028.1|JGDM01000148.1:5..3612	RHS Repeat family protein, partial	0	2182.8
						M076_4942	PAAR_Rhs	JGDM01000162.1	EXZ41941.1|JGDM01000162.1:complement(1..1322)	putative Rhs domain protein, partial	6e-213	707.9
						M076_5027	PAAR_Rhs	JGDM01000176.1	EXZ41858.1|JGDM01000176.1:17..2562	RHS Repeat family protein, partial	0	1515.6
						M076_5032	TetR	JGDM01000181.1	EXZ41840.1|JGDM01000181.1:1332..2072	bacterial regulatory s, tetR family protein	3.4e-89	296.5
				extension		M076_5145	Rhs	JGDM01000188.1	EXZ41742.1|JGDM01000188.1:1..917	RHS repeat-associated core domain protein, partial	2.9e-149	497.1
				architecture 1		M076_5151	PAAR	JGDM01000190.1	EXZ41716.1|JGDM01000190.1:complement(1..773)	putative Rhs domain protein, partial	6.6e-65	217.7
				start	stop	M076_5153	TagA	JGDM01000190.1	EXZ41718.1|JGDM01000190.1:complement(1045..2421)	hypothetical protein M076_5153	1e-192	639.1
				1	19907	M076_5154	VgrG (TssI)	JGDM01000190.1	EXZ41719.1|JGDM01000190.1:complement(2428..4191)	phage late control D family protein	1e-266	884.4
				links		M076_5155	Hcp (TssD)	JGDM01000190.1	EXZ41720.1|JGDM01000190.1:complement(4303..4605)	hypothetical protein M076_5155	1.4e-18	65.5
				[GenBank]	[Fasta]	M076_5156	TagB	JGDM01000190.1	EXZ41721.1|JGDM01000190.1:complement(5209..6012)	hypothetical protein M076_5156	1.4e-174	577
						M076_5157	TssR	JGDM01000190.1	EXZ41722.1|JGDM01000190.1:complement(6017..8365)	hypothetical protein M076_5157	0	1102.2
						M076_5158	TssP	JGDM01000190.1	EXZ41723.1|JGDM01000190.1:complement(8362..9303)	PKD domain protein	1.3e-181	600.8
						M076_5159	TssO	JGDM01000190.1	EXZ41724.1|JGDM01000190.1:complement(9314..9760)	hypothetical protein M076_5159	3.5e-71	236.6
						M076_5160	TssQ	JGDM01000190.1	EXZ41725.1|JGDM01000190.1:complement(9757..10254)	hypothetical protein M076_5160	1e-72	241.5
						M076_5161	TssK	JGDM01000190.1	EXZ41726.1|JGDM01000190.1:complement(10275..11423)	hypothetical protein M076_5161	1.2e-186	618.4
						M076_5162	TssN	JGDM01000190.1	EXZ41727.1|JGDM01000190.1:complement(11427..12305)	putative membrane protein	3.8e-133	441.3
						M076_5165	ClpV (TssH)	JGDM01000190.1	EXZ41730.1|JGDM01000190.1:complement(13239..15473)	istB-like ATP binding family protein	0	1329.4
						M076_5166	TssF	JGDM01000190.1	EXZ41731.1|JGDM01000190.1:complement(15674..17449)	hypothetical protein M076_5166	1.3e-283	940.2
						M076_5167	TssE	JGDM01000190.1	EXZ41732.1|JGDM01000190.1:complement(17457..17879)	lysozyme family protein	2e-65	217.4
						M076_5168	TssB	JGDM01000190.1	EXZ41733.1|JGDM01000190.1:18048..18515	hypothetical protein M076_5168	1.8e-82	272.9
						M076_5169	TssC	JGDM01000190.1	EXZ41734.1|JGDM01000190.1:18528..19907	hypothetical protein M076_5169	3.4e-261	864.9
						M076_5224	Rhs	JGDM01000207.1	EXZ41663.1|JGDM01000207.1:1..1503	RHS repeat-associated core domain protein, partial	7.7e-243	806.4
65	Bacteroides fragilis str 2-F-2 #5	B. fragilis	PRJNA206112			M077_1224	ClpV (TssH)	JGCN01000033.1	EXY19252.1|JGCN01000033.1:complement(7474..10062)	ATP-dependent chaperone protein ClpB	5.6e-197	654.5
						M077_2540	ClpV (TssH)	JGCN01000076.1	EXY18022.1|JGCN01000076.1:complement(13426..15960)	istB-like ATP binding family protein	6.8e-169	561.6
				architecture 1		M077_4978	PAAR	JGCN01000193.1	EXY15616.1|JGCN01000193.1:complement(1..406)	putative Rhs domain protein, partial	1.2e-37	127.6
				start	stop	M077_4980	TagA	JGCN01000193.1	EXY15618.1|JGCN01000193.1:complement(678..2054)	hypothetical protein M077_4980	1.1e-192	639.1
				1	19540	M077_4981	VgrG (TssI)	JGCN01000193.1	EXY15619.1|JGCN01000193.1:complement(2061..3824)	phage late control D family protein	1e-266	884.4
				links		M077_4982	Hcp (TssD)	JGCN01000193.1	EXY15620.1|JGCN01000193.1:complement(3936..4238)	hypothetical protein M077_4982	1.4e-18	65.5
				[GenBank]	[Fasta]	M077_4983	TagB	JGCN01000193.1	EXY15621.1|JGCN01000193.1:complement(4842..5645)	hypothetical protein M077_4983	1.5e-174	577
						M077_4984	TssR	JGCN01000193.1	EXY15622.1|JGCN01000193.1:complement(5650..7998)	hypothetical protein M077_4984	0	1102.2
						M077_4985	TssP	JGCN01000193.1	EXY15623.1|JGCN01000193.1:complement(7995..8936)	PKD domain protein	8e-181	598.2
						M077_4986	TssO	JGCN01000193.1	EXY15624.1|JGCN01000193.1:complement(8947..9393)	hypothetical protein M077_4986	3.6e-71	236.6
						M077_4987	TssQ	JGCN01000193.1	EXY15625.1|JGCN01000193.1:complement(9390..9887)	hypothetical protein M077_4987	1.1e-72	241.5
						M077_4988	TssK	JGCN01000193.1	EXY15626.1|JGCN01000193.1:complement(9908..11038)	hypothetical protein M077_4988	1.2e-184	611.8
						M077_4989	TssN	JGCN01000193.1	EXY15627.1|JGCN01000193.1:complement(11060..11938)	putative membrane protein	3.9e-133	441.3
						M077_4992	ClpV (TssH)	JGCN01000193.1	EXY15630.1|JGCN01000193.1:complement(12872..15157)	istB-like ATP binding family protein	0	1368.6
						M077_4994	TssE	JGCN01000193.1	EXY15632.1|JGCN01000193.1:complement(17090..17512)	lysozyme family protein	2.1e-65	217.4
						M077_4995	TssB	JGCN01000193.1	EXY15633.1|JGCN01000193.1:17681..18148	hypothetical protein M077_4995	1.9e-82	272.9
						M077_4996	TssC	JGCN01000193.1	EXY15634.1|JGCN01000193.1:18161..19540	hypothetical protein M077_4996	3.5e-261	864.9
						M077_5331	Rhs	JGCN01000237.1	EXY15278.1|JGCN01000237.1:1..815	RHS repeat-associated core domain protein, partial	1.2e-122	409.2
						M077_5336	Hcp (TssD)	JGCN01000237.1	EXY15283.1|JGCN01000237.1:5178..5567	hypothetical protein M077_5336	2.6e-22	77.8
						M077_5341	PAAR	JGCN01000238.1	EXY15275.1|JGCN01000238.1:complement(1..554)	putative Rhs domain protein, partial	5.2e-47	158.5
						M077_5343	Rhs	JGCN01000238.1	EXY15277.1|JGCN01000238.1:complement(1573..3075)	RHS repeat-associated core domain protein, partial	7.9e-243	806.4
66	Bacteroides fragilis str 2-F-2 #7	B. fragilis	PRJNA206113			M078_4100	PAAR_Rhs	JGCO01000034.1	EXY25496.1|JGCO01000034.1:complement(1..1064)	putative Rhs domain protein, partial	3.9e-156	519.7
						M078_4102	Rhs	JGCO01000034.1	EXY25498.1|JGCO01000034.1:complement(2083..3022)	RHS repeat-associated core domain protein, partial	2.5e-135	451.1
						M078_4336	Rhs	JGCO01000067.1	EXY25265.1|JGCO01000067.1:complement(1..465)	RHS Repeat family protein, partial	2.1e-69	233.2
				architecture 1		M078_4637	TssC	JGCO01000112.1	EXY24957.1|JGCO01000112.1:complement(889..2268)	hypothetical protein M078_4637	3.5e-261	864.9
				start	stop	M078_4638	TssB	JGCO01000112.1	EXY24953.1|JGCO01000112.1:complement(2281..2748)	hypothetical protein M078_4638	1.9e-82	272.9
				889	23904	M078_4639	TssE	JGCO01000112.1	EXY24954.1|JGCO01000112.1:2917..3339	lysozyme family protein	2.1e-65	217.4
				links		M078_4641	ClpV (TssH)	JGCO01000112.1	EXY24960.1|JGCO01000112.1:5323..7557	istB-like ATP binding family protein	0	1329.1
				[GenBank]	[Fasta]	M078_4644	TssN	JGCO01000112.1	EXY24972.1|JGCO01000112.1:8491..9369	putative membrane protein	3.8e-133	441.3
						M078_4645	TssK	JGCO01000112.1	EXY24968.1|JGCO01000112.1:9373..10521	hypothetical protein M078_4645	1.2e-186	618.4
						M078_4646	TssQ	JGCO01000112.1	EXY24967.1|JGCO01000112.1:10542..11039	hypothetical protein M078_4646	1e-72	241.5
						M078_4647	TssO	JGCO01000112.1	EXY24956.1|JGCO01000112.1:11036..11482	hypothetical protein M078_4647	3.6e-71	236.6
						M078_4648	TssP	JGCO01000112.1	EXY24969.1|JGCO01000112.1:11493..12434	PKD domain protein	1.3e-181	600.8
						M078_4649	TssR	JGCO01000112.1	EXY24958.1|JGCO01000112.1:12431..14779	hypothetical protein M078_4649	0	1102.2
						M078_4650	TagB	JGCO01000112.1	EXY24966.1|JGCO01000112.1:14784..15587	hypothetical protein M078_4650	1.5e-174	577
						M078_4651	Hcp (TssD)	JGCO01000112.1	EXY24964.1|JGCO01000112.1:16191..16493	hypothetical protein M078_4651	1.4e-18	65.5
						M078_4652	VgrG (TssI)	JGCO01000112.1	EXY24955.1|JGCO01000112.1:16605..18368	phage late control D family protein	1e-266	884.4
						M078_4653	TagA	JGCO01000112.1	EXY24961.1|JGCO01000112.1:18375..19751	hypothetical protein M078_4653	1e-192	639.1
						M078_4655	PAAR_Rhs	JGCO01000112.1	EXY24959.1|JGCO01000112.1:20023..23904	RHS Repeat family protein, partial	0	2302.8
						M078_4687	Rhs	JGCO01000127.1	EXY24922.1|JGCO01000127.1:complement(1253..2120)	RHS repeat-associated core domain protein, partial	6.1e-136	453.1
						M078_4798	TetR	JGCO01000148.1	EXY24818.1|JGCO01000148.1:complement(9701..10441)	bacterial regulatory s, tetR family protein	3.5e-89	296.5
						M078_4894	Hcp (TssD)	JGCO01000174.1	EXY24717.1|JGCO01000174.1:3116..3505	hypothetical protein M078_4894	2.6e-22	77.8
						M078_5142	PAAR_Rhs	JGCO01000211.1	EXY24472.1|JGCO01000211.1:1..1470	RHS Repeat family protein, partial	1.5e-264	878.9
						M078_2423	ClpV (TssH)	JGCO01000326.1	EXY21898.1|JGCO01000326.1:complement(13397..15931)	istB-like ATP binding family protein	6.8e-169	561.6
						M078_3297	ClpV (TssH)	JGCO01000345.1	EXY21006.1|JGCO01000345.1:27590..30178	ATP-dependent chaperone protein ClpB	5.6e-197	654.5
67	Bacteroides fragilis str 20793-3	B. fragilis	PRJNA206110			M075_1270	ClpV (TssH)	JGEF01000018.1	EYA40148.1|JGEF01000018.1:complement(15087..17675)	ATP-dependent chaperone protein ClpB	5e-197	654.5
						M075_2587	ClpV (TssH)	JGEF01000033.1	EYA39029.1|JGEF01000033.1:complement(300429..302963)	istB-like ATP binding family protein	6.1e-169	561.6
68	Bacteroides fragilis str 3-F-2 #6	no call	PRJNA206178			M144_1176	ClpV (TssH)	JGDT01000025.1	EXZ79501.1|JGDT01000025.1:complement(4332..6920)	ATP-dependent chaperone protein ClpB	5.1e-197	654.5
				missed: no VgrG		M144_1997	TssR	JGDT01000049.1	EXZ78697.1|JGDT01000049.1:complement(17613..19985)	hypothetical protein M144_1997	0	1283.8
				architecture 3		M144_1998	TssP	JGDT01000049.1	EXZ78698.1|JGDT01000049.1:complement(19987..20880)	PKD domain protein	1.7e-130	432.7
						M144_1999	TssO	JGDT01000049.1	EXZ78699.1|JGDT01000049.1:complement(20877..21404)	hypothetical protein M144_1999	5.7e-87	288
						M144_2000	TssQ	JGDT01000049.1	EXZ78700.1|JGDT01000049.1:complement(21417..21920)	hypothetical protein M144_2000	3.5e-74	246.2
						M144_2001	TssG	JGDT01000049.1	EXZ78701.1|JGDT01000049.1:complement(21926..22882)	hypothetical protein M144_2001	2.4e-147	488.2
						M144_2002	TssK	JGDT01000049.1	EXZ78702.1|JGDT01000049.1:complement(22884..24026)	hypothetical protein M144_2002	6.1e-204	675.2
						M144_2003	TssN	JGDT01000049.1	EXZ78703.1|JGDT01000049.1:complement(24054..24902)	putative membrane protein	8.7e-142	469.5
						M144_2006	TagA	JGDT01000049.1	EXZ78706.1|JGDT01000049.1:complement(25887..26657)	TPR repeat family protein	5.4e-76	254.2
						M144_2014	VgrG (TssI)	JGDT01000049.1	EXZ78714.1|JGDT01000049.1:complement(34760..36565)	phage late control D family protein	1.2e-293	973.3
						M144_2015	TssF	JGDT01000049.1	EXZ78715.1|JGDT01000049.1:complement(36591..38369)	hypothetical protein M144_2015	1.3e-279	926.8
						M144_2017	TssE	JGDT01000049.1	EXZ78717.1|JGDT01000049.1:complement(38439..38879)	lysozyme family protein	3.6e-74	245.7
						M144_2019	Hcp (TssD)	JGDT01000049.1	EXZ78719.1|JGDT01000049.1:complement(39339..39758)	hypothetical protein M144_2019	4.6e-13	47.2
						M144_2020	Hcp (TssD)	JGDT01000049.1	EXZ78720.1|JGDT01000049.1:complement(39761..40168)	hypothetical protein M144_2020	1.1e-17	62.5
						M144_2512	ClpV (TssH)	JGDT01000061.1	EXZ78210.1|JGDT01000061.1:complement(4371..6905)	istB-like ATP binding family protein	6.2e-169	561.6
69	Bacteroides fragilis str 3397 N2	B. fragilis	PRJNA206143			M109_1530	ClpV (TssH)	JGDN01000055.1	EXZ49638.1|JGDN01000055.1:complement(7101..9689)	ATP-dependent chaperone protein ClpB	4.8e-197	654.5
						M109_2323	ClpV (TssH)	JGDN01000065.1	EXZ48951.1|JGDN01000065.1:complement(162835..165369)	istB-like ATP binding family protein	5.9e-169	561.6
70	Bacteroides fragilis str 3397 N3	B. fragilis	PRJNA206144			M110_1273	ClpV (TssH)	JGEG01000061.1	EYA44606.1|JGEG01000061.1:complement(7101..9689)	ATP-dependent chaperone protein ClpB	4.8e-197	654.5
						M110_2415	ClpV (TssH)	JGEG01000072.1	EYA43937.1|JGEG01000072.1:complement(539502..542036)	istB-like ATP binding family protein	5.9e-169	561.6
71	Bacteroides fragilis str 3397 T10	B. xylanisolvens	PRJNA206115			M080_5261	ClpV (TssH)	JGCP01000670.1	EXY32444.1|JGCP01000670.1:1..1484	istB-like ATP binding family protein, partial	5.1e-126	420.4
						M080_1164	ClpV (TssH)	JGCP01002399.1	EXY28381.1|JGCP01002399.1:complement(4211..6799)	ATP-dependent chaperone protein ClpB	8.5e-197	654.5
						M080_1680	TetR	JGCP01002442.1	EXY27896.1|JGCP01002442.1:29190..29930	bacterial regulatory s, tetR family protein	8.2e-79	263.2
						M080_2255	ClpV (TssH)	JGCP01002479.1	EXY27314.1|JGCP01002479.1:complement(6786..9320)	istB-like ATP binding family protein	1e-168	561.6
72	Bacteroides fragilis str 3397 T14	B. fragilis	PRJNA206142			M108_1202	ClpV (TssH)	JGDO01000022.1	EXZ54612.1|JGDO01000022.1:complement(7101..9689)	ATP-dependent chaperone protein ClpB	4.9e-197	654.5
						M108_2397	ClpV (TssH)	JGDO01000035.1	EXZ53701.1|JGDO01000035.1:complement(216455..218989)	istB-like ATP binding family protein	6e-169	561.6
73	Bacteroides fragilis str 34-F-2 #13	B. fragilis	PRJNA206179			M145_4396	Rhs	JGCQ01000053.1	EXY38385.1|JGCQ01000053.1:complement(1..687)	RHS repeat-associated core domain protein, partial	5.7e-96	320.9
				architecture 1		M145_4499	TssC	JGCQ01000086.1	EXY38267.1|JGCQ01000086.1:complement(1192..2571)	hypothetical protein M145_4499	3.2e-261	864.9
				start	stop	M145_4500	TssB	JGCQ01000086.1	EXY38268.1|JGCQ01000086.1:complement(2584..3051)	hypothetical protein M145_4500	1.7e-82	272.9
				1192	21069	M145_4501	TssE	JGCQ01000086.1	EXY38269.1|JGCQ01000086.1:3220..3642	lysozyme family protein	1.9e-65	217.4
				links		M145_4502	TssF	JGCQ01000086.1	EXY38270.1|JGCQ01000086.1:3650..5425	hypothetical protein M145_4502	1.2e-283	940.2
				[GenBank]	[Fasta]	M145_4503	ClpV (TssH)	JGCQ01000086.1	EXY38271.1|JGCQ01000086.1:5575..7860	istB-like ATP binding family protein	0	1366.2
						M145_4506	TssN	JGCQ01000086.1	EXY38274.1|JGCQ01000086.1:8794..9672	putative membrane protein	3.5e-133	441.3
						M145_4507	TssK	JGCQ01000086.1	EXY38275.1|JGCQ01000086.1:9694..10824	hypothetical protein M145_4507	1.1e-184	611.8
						M145_4508	TssQ	JGCQ01000086.1	EXY38276.1|JGCQ01000086.1:10845..11342	hypothetical protein M145_4508	9.6e-73	241.5
						M145_4509	TssO	JGCQ01000086.1	EXY38277.1|JGCQ01000086.1:11339..11785	hypothetical protein M145_4509	3.3e-71	236.6
						M145_4510	TssP	JGCQ01000086.1	EXY38278.1|JGCQ01000086.1:11796..12737	PKD domain protein	1.2e-181	600.8
						M145_4511	TssR	JGCQ01000086.1	EXY38279.1|JGCQ01000086.1:12734..15082	hypothetical protein M145_4511	0	1102.2
						M145_4512	TagB	JGCQ01000086.1	EXY38280.1|JGCQ01000086.1:15087..15890	hypothetical protein M145_4512	1.4e-174	577
						M145_4513	Hcp (TssD)	JGCQ01000086.1	EXY38281.1|JGCQ01000086.1:16494..16796	hypothetical protein M145_4513	1.3e-18	65.5
						M145_4514	VgrG (TssI)	JGCQ01000086.1	EXY38282.1|JGCQ01000086.1:16908..18671	phage late control D family protein	9.4e-267	884.4
						M145_4515	TagA	JGCQ01000086.1	EXY38283.1|JGCQ01000086.1:18678..20054	hypothetical protein M145_4515	9.6e-193	639.1
						M145_4517	PAAR	JGCQ01000086.1	EXY38285.1|JGCQ01000086.1:20326..21069	putative Rhs domain protein, partial	7.5e-63	210.9
				extension		M145_4518	TetR	JGCQ01000087.1	EXY38251.1|JGCQ01000087.1:1..722	bacterial regulatory s, tetR family protein, partial	1.5e-85	284.5
						M145_4571	Hcp (TssD)	JGCQ01000095.1	EXY38212.1|JGCQ01000095.1:complement(1128..1517)	hypothetical protein M145_4571	2.4e-22	77.8
						M145_4721	PAAR_Rhs	JGCQ01000144.1	EXY38064.1|JGCQ01000144.1:complement(1..2019)	RHS Repeat family protein, partial	0	1198.7
						M145_4849	Rhs	JGCQ01000181.1	EXY37942.1|JGCQ01000181.1:1..1573	RHS repeat-associated core domain protein, partial	5.5e-252	836.5
						M145_4851	PAAR_Rhs	JGCQ01000181.1	EXY37944.1|JGCQ01000181.1:2592..3812	putative Rhs domain protein, partial	1.8e-193	643.3
						M145_1127	ClpV (TssH)	JGCQ01000241.1	EXY36746.1|JGCQ01000241.1:complement(4203..6791)	ATP-dependent chaperone protein ClpB	5.1e-197	654.5
						M145_2282	ClpV (TssH)	JGCQ01000319.1	EXY35623.1|JGCQ01000319.1:complement(6556..9090)	istB-like ATP binding family protein	6.2e-169	561.6
74	Bacteroides fragilis str 3719 A10	B. fragilis	PRJNA206150			M116_1213	ClpV (TssH)	JGDP01000062.1	EXZ59125.1|JGDP01000062.1:complement(7163..9751)	ATP-dependent chaperone protein ClpB	4.9e-197	654.5
						M116_2507	ClpV (TssH)	JGDP01000091.1	EXZ57888.1|JGDP01000091.1:complement(14057..16591)	istB-like ATP binding family protein	4.4e-169	562
75	Bacteroides fragilis str 3719 T6	B. fragilis	PRJNA206149			M115_1140	ClpV (TssH)	JGEH01000031.1	EYA49109.1|JGEH01000031.1:complement(37097..39685)	ATP-dependent chaperone protein ClpB	4.7e-197	654.5
						M115_2321	ClpV (TssH)	JGEH01000043.1	EYA48033.1|JGEH01000043.1:complement(42973..45507)	istB-like ATP binding family protein	4.2e-169	562
76	Bacteroides fragilis str 3725 D9(v)	B. fragilis	PRJNA206141			M107_1161	ClpV (TssH)	JGDQ01000009.1	EXZ64571.1|JGDQ01000009.1:complement(6989..9577)	ATP-dependent chaperone protein ClpB	5.4e-197	654.5
				architecture 3		M107_1492	TssR	JGDQ01000013.1	EXZ63932.1|JGDQ01000013.1:complement(101612..103984)	hypothetical protein M107_1492	0	1285.8
				start	stop	M107_1493	TssP	JGDQ01000013.1	EXZ63933.1|JGDQ01000013.1:complement(103986..104879)	PKD domain protein	1.2e-130	433.3
				101612	127569	M107_1494	TssO	JGDQ01000013.1	EXZ63934.1|JGDQ01000013.1:complement(104876..105403)	hypothetical protein M107_1494	1.4e-86	286.8
				links		M107_1495	TssQ	JGDQ01000013.1	EXZ63935.1|JGDQ01000013.1:complement(105416..105919)	hypothetical protein M107_1495	7.9e-74	245.1
				[GenBank]	[Fasta]	M107_1496	TssG	JGDQ01000013.1	EXZ63936.1|JGDQ01000013.1:complement(105925..106881)	hypothetical protein M107_1496	2.5e-147	488.2
						M107_1497	TssK	JGDQ01000013.1	EXZ63937.1|JGDQ01000013.1:complement(106883..108025)	hypothetical protein M107_1497	5.1e-203	672.2
						M107_1498	TssN	JGDQ01000013.1	EXZ63938.1|JGDQ01000013.1:complement(108053..108901)	putative membrane protein	2.9e-142	471.2
						M107_1501	PAAR	JGDQ01000013.1	EXZ63941.1|JGDQ01000013.1:complement(112957..113601)	PAAR motif family protein	1.2e-53	180.5
						M107_1502	VgrG (TssI)	JGDQ01000013.1	EXZ63942.1|JGDQ01000013.1:complement(113662..115512)	phage late control D family protein	2.1e-300	995.7
						M107_1503	TssF	JGDQ01000013.1	EXZ63943.1|JGDQ01000013.1:complement(115538..117316)	hypothetical protein M107_1503	1.4e-279	926.8
						M107_1505	TssE	JGDQ01000013.1	EXZ63945.1|JGDQ01000013.1:complement(117386..117826)	lysozyme family protein	2.6e-73	243.1
						M107_1507	Hcp (TssD)	JGDQ01000013.1	EXZ63947.1|JGDQ01000013.1:complement(118286..118705)	hypothetical protein M107_1507	4.9e-13	47.2
						M107_1508	Hcp (TssD)	JGDQ01000013.1	EXZ63948.1|JGDQ01000013.1:complement(118708..119115)	hypothetical protein M107_1508	1.4e-17	62.2
						M107_1512	Hcp (TssD)	JGDQ01000013.1	EXZ63952.1|JGDQ01000013.1:complement(121124..121552)	hypothetical protein M107_1512	2.4e-24	84.5
						M107_1513	ClpV (TssH)	JGDQ01000013.1	EXZ63953.1|JGDQ01000013.1:complement(121568..124051)	chaperone protein ClpB	0	1539.9
						M107_1514	TssC	JGDQ01000013.1	EXZ63954.1|JGDQ01000013.1:complement(124064..125443)	hypothetical protein M107_1514	1.4e-280	928.8
						M107_1515	TssB	JGDQ01000013.1	EXZ63955.1|JGDQ01000013.1:complement(125459..125908)	hypothetical protein M107_1515	3.3e-77	255.9
						M107_1516	Hcp (TssD)	JGDQ01000013.1	EXZ63956.1|JGDQ01000013.1:complement(125998..126252)	hypothetical protein M107_1516	1.3e-16	59
						M107_1517	TetR	JGDQ01000013.1	EXZ63957.1|JGDQ01000013.1:complement(126829..127569)	hypothetical protein M107_1517	7e-86	285.7
						M107_2548	TetR	JGDQ01000015.1	EXZ63355.1|JGDQ01000015.1:414486..415226	bacterial regulatory s, tetR family protein	4.6e-80	266.7
						M107_2761	ClpV (TssH)	JGDQ01000015.1	EXZ63557.1|JGDQ01000015.1:635977..638511	istB-like ATP binding family protein	6.6e-169	561.6
				extension		M107_4823	PAAR_Rhs	JGDQ01000042.1	EXZ61019.1|JGDQ01000042.1:24..1024	RHS Repeat family protein, partial	2.5e-170	566.7
				architecture 1		M107_4824	PAAR	JGDQ01000043.1	EXZ60951.1|JGDQ01000043.1:complement(1..488)	hypothetical protein M107_4824, partial	7.3e-44	148.1
				start	stop	M107_4826	TagA	JGDQ01000043.1	EXZ60953.1|JGDQ01000043.1:complement(760..2136)	hypothetical protein M107_4826	5.8e-191	633.3
				1	22279	M107_4827	VgrG (TssI)	JGDQ01000043.1	EXZ60954.1|JGDQ01000043.1:complement(2143..3906)	phage late control D family protein	8.1e-268	888.1
				links		M107_4828	Hcp (TssD)	JGDQ01000043.1	EXZ60955.1|JGDQ01000043.1:complement(4017..4319)	hypothetical protein M107_4828	1.4e-18	65.5
				[GenBank]	[Fasta]	M107_4829	TagB	JGDQ01000043.1	EXZ60956.1|JGDQ01000043.1:complement(4927..5730)	hypothetical protein M107_4829	1e-174	577.5
						M107_4830	TssR	JGDQ01000043.1	EXZ60957.1|JGDQ01000043.1:complement(5736..7979)	hypothetical protein M107_4830	0	1064.5
						M107_4831	TssP	JGDQ01000043.1	EXZ60958.1|JGDQ01000043.1:complement(8081..9022)	PKD domain protein	2.4e-182	603.1
						M107_4832	TssO	JGDQ01000043.1	EXZ60959.1|JGDQ01000043.1:complement(9033..9464)	5-bromo-4-chloroindolyl phosphate hydrolysis family protein	6.9e-68	225.9
						M107_4833	TssQ	JGDQ01000043.1	EXZ60960.1|JGDQ01000043.1:complement(9476..9973)	hypothetical protein M107_4833	4.5e-72	239.4
						M107_4834	TssK	JGDQ01000043.1	EXZ60961.1|JGDQ01000043.1:complement(9994..11142)	hypothetical protein M107_4834	1.9e-187	621
						M107_4835	TssN	JGDQ01000043.1	EXZ60962.1|JGDQ01000043.1:complement(11146..12024)	putative membrane protein	3.5e-133	441.4
						M107_4836	TssG	JGDQ01000043.1	EXZ60963.1|JGDQ01000043.1:complement(12038..12964)	hypothetical protein M107_4836	2.8e-129	428.9
						M107_4837	ClpV (TssH)	JGDQ01000043.1	EXZ60964.1|JGDQ01000043.1:complement(12958..15243)	istB-like ATP binding family protein	0	1363.1
						M107_4838	TssF	JGDQ01000043.1	EXZ60965.1|JGDQ01000043.1:complement(15393..17117)	hypothetical protein M107_4838	7.4e-275	911.3
						M107_4839	TssE	JGDQ01000043.1	EXZ60966.1|JGDQ01000043.1:complement(17176..17598)	lysozyme family protein	4.4e-65	216.4
						M107_4840	TssB	JGDQ01000043.1	EXZ60967.1|JGDQ01000043.1:17766..18233	hypothetical protein M107_4840	1.9e-82	272.9
						M107_4841	TssC	JGDQ01000043.1	EXZ60968.1|JGDQ01000043.1:18246..19625	hypothetical protein M107_4841	3.1e-261	865
						M107_4846	TetR	JGDQ01000043.1	EXZ60973.1|JGDQ01000043.1:21503..22279	bacterial regulatory s, tetR family protein	6e-90	299
						M107_4982	PAAR_Rhs	JGDQ01000057.1	EXZ60869.1|JGDQ01000057.1:complement(1..3479)	RHS Repeat family protein, partial	0	2028.1
						M107_4984	Rhs	JGDQ01000059.1	EXZ60761.1|JGDQ01000059.1:1..1140	RHS repeat-associated core domain protein, partial	1.7e-176	587.1
						M107_4987	Hcp (TssD)	JGDQ01000059.1	EXZ60764.1|JGDQ01000059.1:3629..4018	hypothetical protein M107_4987	5.6e-23	80
						M107_5093	PAAR	JGDQ01000062.1	EXZ60756.1|JGDQ01000062.1:complement(1..488)	hypothetical protein M107_5093, partial	7.3e-44	148.1
						M107_5095	Rhs	JGDQ01000062.1	EXZ60758.1|JGDQ01000062.1:complement(1401..2597)	RHS repeat-associated core domain protein, partial	4.4e-187	622.1
77	Bacteroides fragilis str 3725 D9 ii	B. ovatus	PRJNA206117			M082_0934	ClpV (TssH)	JNHH01000008.1	KDS21310.1|JNHH01000008.1:complement(64338..66926)	ATP-dependent chaperone protein ClpB	4.4e-194	645.1
						M082_2563	ClpV (TssH)	JNHH01000017.1	KDS19522.1|JNHH01000017.1:complement(34098..36626)	istB-like ATP binding family protein	6.7e-167	555.3
78	Bacteroides fragilis str 3774 T13	B. fragilis	PRJNA206151			M117_4435	TetR	JGCR01000013.1	EXY43556.1|JGCR01000013.1:complement(1161..1901)	bacterial regulatory s, tetR family protein	3.1e-89	296.6
						M117_4477	Rhs	JGCR01000015.1	EXY43511.1|JGCR01000015.1:1..1275	RHS repeat-associated core domain protein, partial	1.8e-111	372.2
						M117_4577	PAAR_Rhs	JGCR01000036.1	EXY43412.1|JGCR01000036.1:complement(1..1794)	RHS repeat-associated core domain protein, partial	4.3e-186	618.9
						M117_4756	Hcp (TssD)	JGCR01000057.1	EXY43283.1|JGCR01000057.1:complement(44910..45299)	hypothetical protein M117_4756	2.4e-22	77.8
				architecture 1		M117_4903	TssC	JGCR01000081.1	EXY43078.1|JGCR01000081.1:complement(1668..3047)	hypothetical protein M117_4903	3e-261	865
				start	stop	M117_4904	TssB	JGCR01000081.1	EXY43079.1|JGCR01000081.1:complement(3060..3527)	hypothetical protein M117_4904	7.6e-82	270.9
				1668	23415	M117_4905	TssE	JGCR01000081.1	EXY43080.1|JGCR01000081.1:3694..4116	lysozyme family protein	1.8e-65	217.5
				links		M117_4906	TssF	JGCR01000081.1	EXY43081.1|JGCR01000081.1:4124..5899	hypothetical protein M117_4906	1.7e-282	936.5
				[GenBank]	[Fasta]	M117_4907	ClpV (TssH)	JGCR01000081.1	EXY43082.1|JGCR01000081.1:6049..8334	istB-like ATP binding family protein	0	1364.3
						M117_4910	TssN	JGCR01000081.1	EXY43085.1|JGCR01000081.1:9268..10146	putative membrane protein	3.1e-133	441.5
						M117_4911	TssK	JGCR01000081.1	EXY43086.1|JGCR01000081.1:10150..11298	hypothetical protein M117_4911	1.7e-186	617.8
						M117_4912	TssQ	JGCR01000081.1	EXY43087.1|JGCR01000081.1:11319..11816	hypothetical protein M117_4912	1.2e-72	241.2
						M117_4913	TssO	JGCR01000081.1	EXY43088.1|JGCR01000081.1:11813..12259	hypothetical protein M117_4913	3.9e-71	236.4
						M117_4914	TssP	JGCR01000081.1	EXY43089.1|JGCR01000081.1:12270..13211	PKD domain protein	2.2e-181	599.9
						M117_4915	TssR	JGCR01000081.1	EXY43090.1|JGCR01000081.1:13208..15556	hypothetical protein M117_4915	0	1094.5
						M117_4916	TagB	JGCR01000081.1	EXY43091.1|JGCR01000081.1:15561..16364	hypothetical protein M117_4916	3.4e-174	575.7
						M117_4917	Hcp (TssD)	JGCR01000081.1	EXY43092.1|JGCR01000081.1:16970..17272	hypothetical protein M117_4917	1.5e-19	68.6
						M117_4918	VgrG (TssI)	JGCR01000081.1	EXY43093.1|JGCR01000081.1:17384..19141	phage late control D family protein	1.3e-256	851
						M117_4919	TagA	JGCR01000081.1	EXY43094.1|JGCR01000081.1:19138..20487	hypothetical protein M117_4919	2.3e-155	515.9
						M117_4920	PAAR_Rhs	JGCR01000081.1	EXY43095.1|JGCR01000081.1:20495..23415	RHS Repeat family protein, partial	0	1308.8
						M117_4935	PAAR_Rhs	JGCR01000089.1	EXY43059.1|JGCR01000089.1:complement(1..1406)	RHS Repeat family protein, partial	2.3e-201	669.5
						M117_0996	ClpV (TssH)	JGCR01000180.1	EXY41944.1|JGCR01000180.1:complement(4185..6773)	ATP-dependent chaperone protein ClpB	5.2e-197	654.5
				architecture 3		M117_1769	TssR	JGCR01000228.1	EXY41173.1|JGCR01000228.1:complement(17448..19820)	hypothetical protein M117_1769	0	1283.2
				start	stop	M117_1770	TssP	JGCR01000228.1	EXY41174.1|JGCR01000228.1:complement(19822..20715)	PKD domain protein	2.1e-130	432.4
				17448	43631	M117_1771	TssO	JGCR01000228.1	EXY41175.1|JGCR01000228.1:complement(20712..21239)	hypothetical protein M117_1771	4.5e-87	288.3
				links		M117_1772	TssQ	JGCR01000228.1	EXY41176.1|JGCR01000228.1:complement(21252..21755)	hypothetical protein M117_1772	3.6e-74	246.2
				[GenBank]	[Fasta]	M117_1773	TssG	JGCR01000228.1	EXY41177.1|JGCR01000228.1:complement(21761..22717)	hypothetical protein M117_1773	2.7e-148	491.4
						M117_1774	TssK	JGCR01000228.1	EXY41178.1|JGCR01000228.1:complement(22719..23861)	hypothetical protein M117_1774	6e-203	672
						M117_1775	TssN	JGCR01000228.1	EXY41179.1|JGCR01000228.1:complement(23889..24737)	putative membrane protein	1.7e-142	471.9
						M117_1782	VgrG (TssI)	JGCR01000228.1	EXY41186.1|JGCR01000228.1:complement(31128..32984)	phage late control D family protein	2.6e-289	959
						M117_1783	TssF	JGCR01000228.1	EXY41187.1|JGCR01000228.1:complement(33010..34827)	hypothetical protein M117_1783	5.7e-287	951.2
						M117_1784	TssE	JGCR01000228.1	EXY41188.1|JGCR01000228.1:complement(34858..35298)	lysozyme family protein	3.7e-74	245.7
						M117_1785	Hcp (TssD)	JGCR01000228.1	EXY41189.1|JGCR01000228.1:complement(35758..36177)	hypothetical protein M117_1785	2e-12	45.1
						M117_1786	Hcp (TssD)	JGCR01000228.1	EXY41190.1|JGCR01000228.1:complement(36180..36587)	hypothetical protein M117_1786	1.3e-17	62.2
						M117_1789	Hcp (TssD)	JGCR01000228.1	EXY41193.1|JGCR01000228.1:complement(38093..38497)	hypothetical protein M117_1789	3e-23	80.8
						M117_1790	Hcp (TssD)	JGCR01000228.1	EXY41194.1|JGCR01000228.1:complement(38503..38931)	hypothetical protein M117_1790	2.1e-24	84.7
						M117_1791	ClpV (TssH)	JGCR01000228.1	EXY41195.1|JGCR01000228.1:complement(38947..41430)	chaperone protein ClpB	0	1539.8
						M117_1792	TssC	JGCR01000228.1	EXY41196.1|JGCR01000228.1:complement(41443..42822)	hypothetical protein M117_1792	1.3e-280	928.8
						M117_1793	TssB	JGCR01000228.1	EXY41197.1|JGCR01000228.1:complement(42838..43287)	hypothetical protein M117_1793	1.7e-77	256.8
						M117_1794	Hcp (TssD)	JGCR01000228.1	EXY41198.1|JGCR01000228.1:complement(43377..43631)	hypothetical protein M117_1794	1.3e-16	59
				extension		M117_1795	TetR	JGCR01000229.1	EXY41152.1|JGCR01000229.1:complement(121..861)	hypothetical protein M117_1795	6.7e-86	285.7
						M117_2308	ClpV (TssH)	JGCR01000261.1	EXY40661.1|JGCR01000261.1:complement(4371..6905)	istB-like ATP binding family protein	6.4e-169	561.6
79	Bacteroides fragilis str 3783N1-2	B. fragilis	PRJNA206152			M118_1076	ClpV (TssH)	JGCS01000066.1	EXY47353.1|JGCS01000066.1:complement(4219..6807)	ATP-dependent chaperone protein ClpB	5.1e-197	654.5
						M118_1743	Hcp (TssD)	JGCS01000118.1	EXY46702.1|JGCS01000118.1:complement(2370..2681)	hypothetical protein M118_1743	2.4e-22	77.8
						M118_1744	TetR	JGCS01000119.1	EXY46700.1|JGCS01000119.1:complement(188..928)	hypothetical protein M118_1744	6.6e-86	285.7
						M118_2256	ClpV (TssH)	JGCS01000161.1	EXY46203.1|JGCS01000161.1:complement(6349..8883)	istB-like ATP binding family protein	6.3e-169	561.6
						M118_4292	PAAR_Rhs	JGCS01000311.1	EXY44238.1|JGCS01000311.1:189..1333	putative Rhs domain protein, partial	1e-179	597.8
						M118_4419	Hcp (TssD)	JGCS01000341.1	EXY44083.1|JGCS01000341.1:complement(1594..3030)	hypothetical protein M118_4419	3.7e-16	57.4
						M118_4452	TetR	JGCS01000341.1	EXY44116.1|JGCS01000341.1:complement(26703..27438)	bacterial regulatory s, tetR family protein, partial	1.2e-88	294.7
						M118_4542	Hcp (TssD)	JGCS01000357.1	EXY43989.1|JGCS01000357.1:955..1344	hypothetical protein M118_4542	4.5e-22	76.9
				architecture 1		M118_4666	PAAR_Rhs	JGCS01000395.1	EXY43847.1|JGCS01000395.1:complement(1..1145)	putative Rhs domain protein, partial	1e-179	597.8
				start	stop	M118_4668	TagA	JGCS01000395.1	EXY43849.1|JGCS01000395.1:complement(1417..2793)	hypothetical protein M118_4668	5.7e-191	633.3
				1	20281	M118_4669	VgrG (TssI)	JGCS01000395.1	EXY43850.1|JGCS01000395.1:complement(2800..4563)	phage late control D family protein	4.3e-268	888.9
				links		M118_4670	Hcp (TssD)	JGCS01000395.1	EXY43851.1|JGCS01000395.1:complement(4674..4976)	hypothetical protein M118_4670	1.3e-18	65.5
				[GenBank]	[Fasta]	M118_4671	TagB	JGCS01000395.1	EXY43852.1|JGCS01000395.1:complement(5583..6386)	hypothetical protein M118_4671	2.2e-174	576.3
						M118_4672	TssR	JGCS01000395.1	EXY43853.1|JGCS01000395.1:complement(6392..8740)	hypothetical protein M118_4672	0	1107.3
						M118_4673	TssP	JGCS01000395.1	EXY43854.1|JGCS01000395.1:complement(8737..9678)	PKD domain protein	7.7e-182	601.4
						M118_4674	TssO	JGCS01000395.1	EXY43855.1|JGCS01000395.1:complement(9689..10135)	5-bromo-4-chloroindolyl phosphate hydrolysis family protein	5.2e-71	236
						M118_4675	TssQ	JGCS01000395.1	EXY43856.1|JGCS01000395.1:complement(10132..10629)	hypothetical protein M118_4675	4.2e-72	239.4
						M118_4676	TssK	JGCS01000395.1	EXY43857.1|JGCS01000395.1:complement(10650..11798)	hypothetical protein M118_4676	1.1e-187	621.6
						M118_4677	TssN	JGCS01000395.1	EXY43858.1|JGCS01000395.1:complement(11802..12680)	putative membrane protein	8.1e-133	440.1
						M118_4678	TssG	JGCS01000395.1	EXY43859.1|JGCS01000395.1:complement(12694..13599)	hypothetical protein M118_4678	1.3e-127	423.4
						M118_4679	ClpV (TssH)	JGCS01000395.1	EXY43860.1|JGCS01000395.1:complement(13614..15848)	istB-like ATP binding family protein	0	1326.8
						M118_4680	TssF	JGCS01000395.1	EXY43861.1|JGCS01000395.1:complement(16049..17824)	hypothetical protein M118_4680	2.1e-284	942.7
						M118_4681	TssE	JGCS01000395.1	EXY43862.1|JGCS01000395.1:complement(17832..18254)	lysozyme family protein	4.1e-65	216.4
						M118_4682	TssB	JGCS01000395.1	EXY43863.1|JGCS01000395.1:18422..18889	hypothetical protein M118_4682	1.8e-82	272.9
						M118_4683	TssC	JGCS01000395.1	EXY43864.1|JGCS01000395.1:18902..20281	hypothetical protein M118_4683	2.9e-261	865
						M118_4719	Rhs	JGCS01000402.1	EXY43816.1|JGCS01000402.1:459..1274	RHS repeat-associated core domain protein	3.9e-92	308.3
						M118_4911	Rhs	JGCS01000429.1	EXY43624.1|JGCS01000429.1:complement(1..729)	RHS repeat-associated core domain protein, partial	1.5e-98	329.4
80	Bacteroides fragilis str 3783N1-6	B. fragilis	PRJNA206153			M119_1313	ClpV (TssH)	JGEU01000032.1	EYB10775.1|JGEU01000032.1:complement(294962..297550)	ATP-dependent chaperone protein ClpB	5.2e-197	654.5
						M119_1489	Hcp (TssD)	JGEU01000033.1	EYB10510.1|JGEU01000033.1:complement(145859..146248)	hypothetical protein M119_1489	4.6e-22	76.9
						M119_1494	Rhs	JGEU01000033.1	EYB10515.1|JGEU01000033.1:complement(150563..152476)	RHS repeat-associated core domain protein	3.6e-297	985.9
						M119_2217	ClpV (TssH)	JGEU01000034.1	EYB09891.1|JGEU01000034.1:808930..811464	istB-like ATP binding family protein	6.3e-169	561.6
						M119_2675	TetR	JGEU01000034.1	EYB10337.1|JGEU01000034.1:1298074..1298814	hypothetical protein M119_2675	6.7e-86	285.7
						M119_2676	Hcp (TssD)	JGEU01000034.1	EYB10338.1|JGEU01000034.1:1299300..1299644	hypothetical protein M119_2676	2.1e-23	81.3
						M119_4650	Rhs	JGEU01000008.1	EYB12200.1|JGEU01000008.1:complement(623..1399)	RHS repeat-associated core domain protein	4.4e-86	288.3
						M119_4718	Hcp (TssD)	JGEU01000010.1	EYB12129.1|JGEU01000010.1:complement(36422..37858)	hypothetical protein M119_4718	3.8e-16	57.4
				architecture 1		M119_4752	TetR	JGEU01000010.1	EYB12163.1|JGEU01000010.1:complement(61531..62271)	bacterial regulatory s, tetR family protein	6.6e-90	298.8
				start	stop	M119_4757	TssC	JGEU01000010.1	EYB12168.1|JGEU01000010.1:complement(64305..65684)	hypothetical protein M119_4757	3e-261	865
				61531	85353	M119_4758	TssB	JGEU01000010.1	EYB12169.1|JGEU01000010.1:complement(65697..66164)	hypothetical protein M119_4758	1.8e-82	272.9
				links		M119_4759	TssE	JGEU01000010.1	EYB12170.1|JGEU01000010.1:66332..66754	lysozyme family protein	4.2e-65	216.4
				[GenBank]	[Fasta]	M119_4760	TssF	JGEU01000010.1	EYB12171.1|JGEU01000010.1:66762..68537	hypothetical protein M119_4760	2.2e-284	942.7
						M119_4761	ClpV (TssH)	JGEU01000010.1	EYB12172.1|JGEU01000010.1:68687..70972	istB-like ATP binding family protein	0	1364
						M119_4762	TssG	JGEU01000010.1	EYB12173.1|JGEU01000010.1:70966..71892	hypothetical protein M119_4762	3.6e-129	428.5
						M119_4763	TssN	JGEU01000010.1	EYB12174.1|JGEU01000010.1:71906..72784	putative membrane protein	8.2e-133	440.1
						M119_4764	TssK	JGEU01000010.1	EYB12175.1|JGEU01000010.1:72788..73936	hypothetical protein M119_4764	1.2e-187	621.6
						M119_4765	TssQ	JGEU01000010.1	EYB12176.1|JGEU01000010.1:73957..74454	hypothetical protein M119_4765	4.3e-72	239.4
						M119_4766	TssO	JGEU01000010.1	EYB12177.1|JGEU01000010.1:74466..74897	5-bromo-4-chloroindolyl phosphate hydrolysis family protein	6.6e-68	225.9
						M119_4767	TssP	JGEU01000010.1	EYB12178.1|JGEU01000010.1:74908..75849	PKD domain protein	7.9e-182	601.4
						M119_4768	TssR	JGEU01000010.1	EYB12179.1|JGEU01000010.1:75846..78194	hypothetical protein M119_4768	0	1107.3
						M119_4769	TagB	JGEU01000010.1	EYB12180.1|JGEU01000010.1:78200..79003	hypothetical protein M119_4769	2.2e-174	576.3
						M119_4770	Hcp (TssD)	JGEU01000010.1	EYB12181.1|JGEU01000010.1:79610..79912	hypothetical protein M119_4770	1.3e-18	65.5
						M119_4771	VgrG (TssI)	JGEU01000010.1	EYB12182.1|JGEU01000010.1:80023..81786	phage late control D family protein	4.3e-268	888.9
						M119_4772	TagA	JGEU01000010.1	EYB12183.1|JGEU01000010.1:81793..83169	hypothetical protein M119_4772	5.8e-191	633.3
						M119_4774	PAAR_Rhs	JGEU01000010.1	EYB12185.1|JGEU01000010.1:83441..85353	RHS Repeat family protein, partial	0	1094.3
				extension		M119_4776	PAAR_Rhs	JGEU01000011.1	EYB12074.1|JGEU01000011.1:659..3597	RHS Repeat family protein, partial	0	1790.3
						M119_4784	PAAR	JGEU01000014.1	EYB12060.1|JGEU01000014.1:complement(1..788)	putative Rhs domain protein, partial	3.7e-67	225.1
81	Bacteroides fragilis str 3783N1-8	B. fragilis	PRJNA206154			M120_1476	ClpV (TssH)	JGDR01000050.1	EXZ68969.1|JGDR01000050.1:complement(7152..9740)	ATP-dependent chaperone protein ClpB	5.6e-197	654.5
						M120_2262	Hcp (TssD)	JGDR01000051.1	EXZ68244.1|JGDR01000051.1:complement(301917..302204)	hypothetical protein M120_2262	2.6e-17	61.4
						M120_2267	Rhs	JGDR01000051.1	EXZ68423.1|JGDR01000051.1:complement(306621..307961)	RHS repeat-associated core domain protein	3.6e-208	691.9
						M120_2269	Hcp (TssD)	JGDR01000052.1	EXZ67974.1|JGDR01000052.1:complement(800..1189)	hypothetical protein M120_2269	2.9e-25	87.6
						M120_2270	TetR	JGDR01000052.1	EXZ67967.1|JGDR01000052.1:complement(1630..2370)	hypothetical protein M120_2270	7.2e-86	285.7
						M120_2726	ClpV (TssH)	JGDR01000053.1	EXZ67676.1|JGDR01000053.1:complement(5360..7894)	istB-like ATP binding family protein	6.9e-169	561.6
						M120_4823	PAAR	JGDR01000006.1	EXZ71032.1|JGDR01000006.1:complement(1..788)	putative Rhs domain protein, partial	4e-67	225.1
				architecture 1		M120_5265	PAAR_Rhs	JGDR01000026.1	EXZ70512.1|JGDR01000026.1:complement(1..2019)	RHS Repeat family protein, partial	0	1149.9
				start	stop	M120_5267	TagA	JGDR01000026.1	EXZ70550.1|JGDR01000026.1:complement(2291..3667)	hypothetical protein M120_5267	6.3e-191	633.3
				1	23929	M120_5268	VgrG (TssI)	JGDR01000026.1	EXZ70495.1|JGDR01000026.1:complement(3674..5437)	phage late control D family protein	4.7e-268	888.9
				links		M120_5269	Hcp (TssD)	JGDR01000026.1	EXZ70561.1|JGDR01000026.1:complement(5548..5850)	hypothetical protein M120_5269	1.5e-18	65.5
				[GenBank]	[Fasta]	M120_5270	TagB	JGDR01000026.1	EXZ70547.1|JGDR01000026.1:complement(6457..7260)	hypothetical protein M120_5270	2.4e-174	576.3
						M120_5271	TssR	JGDR01000026.1	EXZ70557.1|JGDR01000026.1:complement(7266..9614)	hypothetical protein M120_5271	0	1107.3
						M120_5272	TssP	JGDR01000026.1	EXZ70502.1|JGDR01000026.1:complement(9611..10552)	PKD domain protein	8.5e-182	601.4
						M120_5273	TssO	JGDR01000026.1	EXZ70507.1|JGDR01000026.1:complement(10563..11009)	5-bromo-4-chloroindolyl phosphate hydrolysis family protein	5.8e-71	236
						M120_5274	TssQ	JGDR01000026.1	EXZ70508.1|JGDR01000026.1:complement(11006..11503)	hypothetical protein M120_5274	4.7e-72	239.4
						M120_5275	TssK	JGDR01000026.1	EXZ70520.1|JGDR01000026.1:complement(11524..12672)	hypothetical protein M120_5275	1.2e-187	621.6
						M120_5276	TssN	JGDR01000026.1	EXZ70560.1|JGDR01000026.1:complement(12676..13554)	putative membrane protein	8.9e-133	440.1
						M120_5277	TssG	JGDR01000026.1	EXZ70525.1|JGDR01000026.1:complement(13568..14494)	hypothetical protein M120_5277	3.9e-129	428.5
						M120_5278	ClpV (TssH)	JGDR01000026.1	EXZ70562.1|JGDR01000026.1:complement(14488..16773)	istB-like ATP binding family protein	0	1364
						M120_5280	TssE	JGDR01000026.1	EXZ70505.1|JGDR01000026.1:complement(18706..19128)	lysozyme family protein	4.6e-65	216.4
						M120_5281	TssB	JGDR01000026.1	EXZ70556.1|JGDR01000026.1:19296..19763	hypothetical protein M120_5281	2e-82	272.9
						M120_5282	TssC	JGDR01000026.1	EXZ70588.1|JGDR01000026.1:19776..21155	hypothetical protein M120_5282	3.2e-261	865
						M120_5287	TetR	JGDR01000026.1	EXZ70593.1|JGDR01000026.1:23189..23929	bacterial regulatory s, tetR family protein	7.2e-90	298.8
						M120_5320	Hcp (TssD)	JGDR01000026.1	EXZ70590.1|JGDR01000026.1:47602..49038	hypothetical protein M120_5320	4.1e-16	57.4
						M120_5384	PAAR_Rhs	JGDR01000032.1	EXZ70476.1|JGDR01000032.1:2..4456	RHS repeat-associated core domain protein	0	2430.8
82	Bacteroides fragilis str 3783N2-1	B. fragilis	PRJNA206155			M121_1127	ClpV (TssH)	JGCT01000052.1	EXY52046.1|JGCT01000052.1:complement(674..3262)	ATP-dependent chaperone protein ClpB	5e-197	654.5
						M121_1715	Hcp (TssD)	JGCT01000104.1	EXY51469.1|JGCT01000104.1:complement(2223..2477)	hypothetical protein M121_1715	1.2e-16	59
						M121_1716	TetR	JGCT01000105.1	EXY51466.1|JGCT01000105.1:complement(14..754)	hypothetical protein M121_1716	6.4e-86	285.7
						M121_2213	ClpV (TssH)	JGCT01000156.1	EXY50981.1|JGCT01000156.1:complement(7092..9626)	istB-like ATP binding family protein	6.1e-169	561.6
						M121_4129	Hcp (TssD)	JGCT01000261.1	EXY49131.1|JGCT01000261.1:complement(37..426)	hypothetical protein M121_4129	4.4e-22	76.9
						M121_4413	Rhs	JGCT01000314.1	EXY48848.1|JGCT01000314.1:complement(1..823)	RHS repeat-associated core domain protein, partial	1.4e-98	329.5
				architecture 1		M121_4575	PAAR	JGCT01000366.1	EXY48674.1|JGCT01000366.1:complement(1..984)	putative Rhs domain protein, partial	5.6e-77	257.6
				start	stop	M121_4577	TagA	JGCT01000366.1	EXY48676.1|JGCT01000366.1:complement(1256..2632)	hypothetical protein M121_4577	5.6e-191	633.3
				1	20120	M121_4578	VgrG (TssI)	JGCT01000366.1	EXY48677.1|JGCT01000366.1:complement(2639..4402)	phage late control D family protein	4.2e-268	888.9
				links		M121_4579	Hcp (TssD)	JGCT01000366.1	EXY48678.1|JGCT01000366.1:complement(4513..4815)	hypothetical protein M121_4579	1.3e-18	65.5
				[GenBank]	[Fasta]	M121_4580	TagB	JGCT01000366.1	EXY48679.1|JGCT01000366.1:complement(5422..6225)	hypothetical protein M121_4580	2.1e-174	576.3
						M121_4581	TssR	JGCT01000366.1	EXY48680.1|JGCT01000366.1:complement(6231..8474)	hypothetical protein M121_4581	0	1063.5
						M121_4582	TssP	JGCT01000366.1	EXY48681.1|JGCT01000366.1:complement(8576..9517)	PKD domain protein	7.6e-182	601.4
						M121_4583	TssO	JGCT01000366.1	EXY48682.1|JGCT01000366.1:complement(9528..9974)	5-bromo-4-chloroindolyl phosphate hydrolysis family protein	5.1e-71	236
						M121_4584	TssQ	JGCT01000366.1	EXY48683.1|JGCT01000366.1:complement(9971..10468)	hypothetical protein M121_4584	4.1e-72	239.4
						M121_4585	TssK	JGCT01000366.1	EXY48684.1|JGCT01000366.1:complement(10489..11637)	hypothetical protein M121_4585	1.1e-187	621.6
						M121_4586	TssN	JGCT01000366.1	EXY48685.1|JGCT01000366.1:complement(11641..12519)	putative membrane protein	7.9e-133	440.1
						M121_4587	TssG	JGCT01000366.1	EXY48686.1|JGCT01000366.1:complement(12533..13438)	hypothetical protein M121_4587	1.3e-127	423.4
						M121_4588	ClpV (TssH)	JGCT01000366.1	EXY48687.1|JGCT01000366.1:complement(13453..15714)	istB-like ATP binding family protein	0	1346.4
						M121_4589	TssF	JGCT01000366.1	EXY48688.1|JGCT01000366.1:complement(15888..17612)	hypothetical protein M121_4589	5.2e-275	911.7
						M121_4590	TssE	JGCT01000366.1	EXY48689.1|JGCT01000366.1:complement(17671..18093)	lysozyme family protein	4.1e-65	216.4
						M121_4591	TssB	JGCT01000366.1	EXY48690.1|JGCT01000366.1:18261..18728	hypothetical protein M121_4591	1.8e-82	272.9
						M121_4592	TssC	JGCT01000366.1	EXY48691.1|JGCT01000366.1:18741..20120	hypothetical protein M121_4592	2.9e-261	865
						M121_4633	Rhs	JGCT01000380.1	EXY48635.1|JGCT01000380.1:complement(25..840)	RHS repeat-associated core domain protein	3.8e-92	308.3
						M121_4697	Hcp (TssD)	JGCT01000388.1	EXY48597.1|JGCT01000388.1:22442..23878	hypothetical protein M121_4697	3.6e-16	57.4
						M121_4774	TetR	JGCT01000408.1	EXY48495.1|JGCT01000408.1:complement(1..718)	bacterial regulatory s, tetR family protein, partial	5.7e-90	298.9
83	Bacteroides fragilis str 3976T7	B. fragilis	PRJNA206156			M122_1078	ClpV (TssH)	JGCU01000061.1	EXY56843.1|JGCU01000061.1:complement(674..3262)	ATP-dependent chaperone protein ClpB	5e-197	654.5
						M122_1668	Hcp (TssD)	JGCU01000114.1	EXY56265.1|JGCU01000114.1:complement(2223..2567)	hypothetical protein M122_1668	2e-23	81.3
						M122_1669	TetR	JGCU01000115.1	EXY56262.1|JGCU01000115.1:complement(14..754)	hypothetical protein M122_1669	6.5e-86	285.7
						M122_2163	ClpV (TssH)	JGCU01000165.1	EXY55784.1|JGCU01000165.1:complement(7092..9626)	istB-like ATP binding family protein	6.1e-169	561.6
				extension		M122_4146	Rhs	JGCU01000288.1	EXY53863.1|JGCU01000288.1:complement(25..840)	RHS repeat-associated core domain protein	3.8e-92	308.3
				architecture 1		M122_4151	PAAR	JGCU01000292.1	EXY53841.1|JGCU01000292.1:complement(1..984)	putative Rhs domain protein, partial	5.6e-77	257.6
				start	stop	M122_4153	TagA	JGCU01000292.1	EXY53843.1|JGCU01000292.1:complement(1256..2632)	hypothetical protein M122_4153	5.6e-191	633.3
				1	20120	M122_4154	VgrG (TssI)	JGCU01000292.1	EXY53844.1|JGCU01000292.1:complement(2639..4402)	phage late control D family protein	4.2e-268	888.9
				links		M122_4155	Hcp (TssD)	JGCU01000292.1	EXY53845.1|JGCU01000292.1:complement(4513..4815)	hypothetical protein M122_4155	1.3e-18	65.5
				[GenBank]	[Fasta]	M122_4156	TagB	JGCU01000292.1	EXY53846.1|JGCU01000292.1:complement(5422..6225)	hypothetical protein M122_4156	2.2e-174	576.3
						M122_4157	TssR	JGCU01000292.1	EXY53847.1|JGCU01000292.1:complement(6231..8474)	hypothetical protein M122_4157	0	1063.5
						M122_4158	TssP	JGCU01000292.1	EXY53848.1|JGCU01000292.1:complement(8576..9517)	PKD domain protein	7.6e-182	601.4
						M122_4159	TssO	JGCU01000292.1	EXY53849.1|JGCU01000292.1:complement(9528..9974)	5-bromo-4-chloroindolyl phosphate hydrolysis family protein	5.2e-71	236
						M122_4160	TssQ	JGCU01000292.1	EXY53850.1|JGCU01000292.1:complement(9971..10468)	hypothetical protein M122_4160	4.1e-72	239.4
						M122_4161	TssK	JGCU01000292.1	EXY53851.1|JGCU01000292.1:complement(10489..11619)	hypothetical protein M122_4161	1.1e-185	615
						M122_4162	TssN	JGCU01000292.1	EXY53852.1|JGCU01000292.1:complement(11641..12519)	putative membrane protein	7.9e-133	440.1
						M122_4163	TssG	JGCU01000292.1	EXY53853.1|JGCU01000292.1:complement(12533..13438)	hypothetical protein M122_4163	1.3e-127	423.4
						M122_4164	ClpV (TssH)	JGCU01000292.1	EXY53854.1|JGCU01000292.1:complement(13453..15714)	istB-like ATP binding family protein	0	1346.4
						M122_4165	TssF	JGCU01000292.1	EXY53855.1|JGCU01000292.1:complement(15888..17423)	hypothetical protein M122_4165	1e-235	781.9
						M122_4166	TssE	JGCU01000292.1	EXY53856.1|JGCU01000292.1:complement(17671..18093)	lysozyme family protein	4.1e-65	216.4
						M122_4167	TssB	JGCU01000292.1	EXY53857.1|JGCU01000292.1:18261..18728	hypothetical protein M122_4167	1.8e-82	272.9
						M122_4168	TssC	JGCU01000292.1	EXY53858.1|JGCU01000292.1:18741..20120	hypothetical protein M122_4168	2.9e-261	865
						M122_4284	Hcp (TssD)	JGCU01000326.1	EXY53729.1|JGCU01000326.1:936..1325	hypothetical protein M122_4284	4.4e-22	76.9
						M122_4351	Hcp (TssD)	JGCU01000339.1	EXY53690.1|JGCU01000339.1:22442..23878	hypothetical protein M122_4351	3.6e-16	57.4
						M122_4360	Rhs	JGCU01000343.1	EXY53654.1|JGCU01000343.1:complement(1..820)	RHS repeat-associated core domain protein, partial	1.5e-98	329.4
						M122_4569	TetR	JGCU01000397.1	EXY53447.1|JGCU01000397.1:complement(1..718)	bacterial regulatory s, tetR family protein, partial	5.7e-90	298.9
84	Bacteroides fragilis str 3976T8	B. fragilis	PRJNA206157			M123_1329	ClpV (TssH)	JGDS01000041.1	EXZ74316.1|JGDS01000041.1:complement(205719..208307)	ATP-dependent chaperone protein ClpB	5.1e-197	654.5
				missed: ClpV & VgrG on		M123_2050	TssR	JGDS01000050.1	EXZ73490.1|JGDS01000050.1:complement(48210..50582)	hypothetical protein M123_2050	0	1284.5
				architecture 3		M123_2051	TssP	JGDS01000050.1	EXZ73351.1|JGDS01000050.1:complement(50584..51477)	PKD domain protein	1.2e-130	433.2
						M123_2052	TssO	JGDS01000050.1	EXZ73417.1|JGDS01000050.1:complement(51474..52001)	hypothetical protein M123_2052	9.1e-87	287.3
						M123_2053	TssQ	JGDS01000050.1	EXZ73409.1|JGDS01000050.1:complement(52014..52517)	hypothetical protein M123_2053	3.5e-74	246.2
						M123_2054	TssG	JGDS01000050.1	EXZ73455.1|JGDS01000050.1:complement(52523..53479)	hypothetical protein M123_2054	2.4e-147	488.2
						M123_2055	TssK	JGDS01000050.1	EXZ73449.1|JGDS01000050.1:complement(53481..54623)	hypothetical protein M123_2055	1.8e-203	673.6
						M123_2056	TssN	JGDS01000050.1	EXZ73591.1|JGDS01000050.1:complement(54651..55499)	putative membrane protein	3e-142	471
						M123_2059	PAAR	JGDS01000050.1	EXZ73543.1|JGDS01000050.1:complement(59859..60506)	PAAR motif family protein	9.1e-51	170.8
						M123_2060	VgrG (TssI)	JGDS01000050.1	EXZ73389.1|JGDS01000050.1:complement(60567..61607)	phage-related baseplate assembly family protein	7.2e-153	508.3
						M123_2503	ClpV (TssH)	JGDS01000052.1	EXZ73036.1|JGDS01000052.1:complement(14650..17184)	istB-like ATP binding family protein	6.3e-169	561.6
						M123_3061	TetR	JGDS01000058.1	EXZ72598.1|JGDS01000058.1:33206..33946	bacterial regulatory s, tetR family protein	1.2e-79	265.3
						M123_3067	TagA	JGDS01000058.1	EXZ72618.1|JGDS01000058.1:36645..37421	TPR repeat family protein	1e-76	256.6
85	Bacteroides fragilis str 3986T(B)10	B. fragilis	PRJNA206145			M111_1078	ClpV (TssH)	JGCV01000046.1	EXY61324.1|JGCV01000046.1:complement(7504..10092)	ATP-dependent chaperone protein ClpB	4.8e-197	654.5
				architecture 3		M111_1690	TssR	JGCV01000084.1	EXY60717.1|JGCV01000084.1:complement(7866..10238)	hypothetical protein M111_1690	0	1280.1
				start	stop	M111_1691	TssP	JGCV01000084.1	EXY60718.1|JGCV01000084.1:complement(10240..11070)	PKD domain protein	2.1e-124	412.6
				7866	34106	M111_1692	TssO	JGCV01000084.1	EXY60719.1|JGCV01000084.1:complement(11130..11657)	hypothetical protein M111_1692	4.1e-87	288.3
				links		M111_1693	TssQ	JGCV01000084.1	EXY60720.1|JGCV01000084.1:complement(11670..12173)	hypothetical protein M111_1693	3.3e-74	246.2
				[GenBank]	[Fasta]	M111_1694	TssG	JGCV01000084.1	EXY60721.1|JGCV01000084.1:complement(12179..13135)	hypothetical protein M111_1694	2.4e-148	491.4
						M111_1695	TssK	JGCV01000084.1	EXY60722.1|JGCV01000084.1:complement(13137..14279)	hypothetical protein M111_1695	5.5e-203	672
						M111_1696	TssN	JGCV01000084.1	EXY60723.1|JGCV01000084.1:complement(14307..15155)	putative membrane protein	1.6e-142	471.9
						M111_1704	VgrG (TssI)	JGCV01000084.1	EXY60731.1|JGCV01000084.1:complement(21546..23372)	phage late control D family protein	2.6e-284	942.3
						M111_1705	TssF	JGCV01000084.1	EXY60732.1|JGCV01000084.1:complement(23428..25245)	hypothetical protein M111_1705	7.6e-288	954
						M111_1706	TssE	JGCV01000084.1	EXY60733.1|JGCV01000084.1:complement(25276..25716)	lysozyme family protein	3.4e-74	245.7
						M111_1707	Hcp (TssD)	JGCV01000084.1	EXY60734.1|JGCV01000084.1:complement(26176..26595)	hypothetical protein M111_1707	1.9e-12	45.1
						M111_1708	Hcp (TssD)	JGCV01000084.1	EXY60735.1|JGCV01000084.1:complement(26598..27005)	hypothetical protein M111_1708	1.2e-17	62.2
						M111_1711	Hcp (TssD)	JGCV01000084.1	EXY60738.1|JGCV01000084.1:complement(28511..28915)	hypothetical protein M111_1711	2.7e-23	80.8
						M111_1712	Hcp (TssD)	JGCV01000084.1	EXY60739.1|JGCV01000084.1:complement(28921..29349)	hypothetical protein M111_1712	1.9e-24	84.7
						M111_1713	ClpV (TssH)	JGCV01000084.1	EXY60740.1|JGCV01000084.1:complement(29365..31848)	chaperone protein ClpB	0	1542.5
						M111_1714	TssC	JGCV01000084.1	EXY60741.1|JGCV01000084.1:complement(31861..33240)	hypothetical protein M111_1714	1.2e-280	928.8
						M111_1715	TssB	JGCV01000084.1	EXY60742.1|JGCV01000084.1:complement(33256..33705)	hypothetical protein M111_1715	1.5e-77	256.8
						M111_1716	Hcp (TssD)	JGCV01000084.1	EXY60743.1|JGCV01000084.1:complement(33795..34106)	hypothetical protein M111_1716	2.3e-22	77.8
				extension		M111_1728	TetR	JGCV01000087.1	EXY60693.1|JGCV01000087.1:complement(133..873)	hypothetical protein M111_1728	6.1e-86	285.7
						M111_2120	ClpV (TssH)	JGCV01000106.1	EXY60271.1|JGCV01000106.1:complement(14129..16663)	istB-like ATP binding family protein	5.8e-169	561.6
86	Bacteroides fragilis str 3986 N(B)19	B. fragilis	PRJNA206120			M085_1014	ClpV (TssH)	JGCW01000096.1	EXY66498.1|JGCW01000096.1:complement(3265..5853)	ATP-dependent chaperone protein ClpB	5.4e-197	654.5
				missed: all genes on		M085_1689	TssG	JGCW01000176.1	EXY65828.1|JGCW01000176.1:complement(330..1286)	hypothetical protein M085_1689	2.5e-147	488.2
				different small contigs,		M085_1693	VgrG (TssI)	JGCW01000177.1	EXY65826.1|JGCW01000177.1:complement(1..1037)	phage late control D family protein, partial	7.8e-190	630.5
				many partial genes		M085_1694	VgrG (TssI)	JGCW01000178.1	EXY65824.1|JGCW01000178.1:complement(1..439)	hypothetical protein M085_1694, partial	3.7e-73	245.1
						M085_1697	TssE	JGCW01000179.1	EXY65823.1|JGCW01000179.1:complement(560..947)	lysozyme family protein, partial	5.6e-65	216
						M085_1699	Hcp (TssD)	JGCW01000181.1	EXY65821.1|JGCW01000181.1:complement(281..700)	hypothetical protein M085_1699	1.4e-13	49
						M085_1700	Hcp (TssD)	JGCW01000182.1	EXY65819.1|JGCW01000182.1:complement(1..358)	hypothetical protein M085_1700, partial	3e-13	47.9
						M085_1701	ClpV (TssH)	JGCW01000183.1	EXY65818.1|JGCW01000183.1:complement(1..775)	sigma-54 interaction domain protein, partial	4.7e-178	591.8
						M085_1702	ClpV (TssH)	JGCW01000184.1	EXY65817.1|JGCW01000184.1:complement(1..1425)	ATPase associated with various cellular activities family protein, partial	1.1e-227	756
						M085_2157	ClpV (TssH)	JGCW01000249.1	EXY65389.1|JGCW01000249.1:complement(7090..9624)	istB-like ATP binding family protein	4.8e-169	562
87	Bacteroides fragilis str 3986 N(B)22	B. fragilis	PRJNA206148	architecture 3		M114_1739	TssR	JGEI01000014.1	EYA52695.1|JGEI01000014.1:complement(185027..187399)	hypothetical protein M114_1739	0	1283.2
				start	stop	M114_1740	TssP	JGEI01000014.1	EYA52696.1|JGEI01000014.1:complement(187401..188294)	PKD domain protein	1.9e-130	432.4
				185027	212526	M114_1741	TssO	JGEI01000014.1	EYA52697.1|JGEI01000014.1:complement(188291..188818)	hypothetical protein M114_1741	4e-87	288.3
				links		M114_1742	TssQ	JGEI01000014.1	EYA52698.1|JGEI01000014.1:complement(188831..189334)	hypothetical protein M114_1742	3.2e-74	246.2
				[GenBank]	[Fasta]	M114_1743	TssG	JGEI01000014.1	EYA52699.1|JGEI01000014.1:complement(189340..190296)	hypothetical protein M114_1743	2.4e-148	491.4
						M114_1744	TssK	JGEI01000014.1	EYA52700.1|JGEI01000014.1:complement(190298..191440)	hypothetical protein M114_1744	5.3e-203	672
						M114_1745	TssN	JGEI01000014.1	EYA52701.1|JGEI01000014.1:complement(191468..192316)	putative membrane protein	1.5e-142	471.9
						M114_1753	VgrG (TssI)	JGEI01000014.1	EYA52709.1|JGEI01000014.1:complement(198707..200563)	phage late control D family protein	2.3e-289	959
						M114_1754	TssF	JGEI01000014.1	EYA52710.1|JGEI01000014.1:complement(200589..202367)	hypothetical protein M114_1754	1.7e-281	933
						M114_1755	TssE	JGEI01000014.1	EYA52711.1|JGEI01000014.1:complement(202437..202877)	lysozyme family protein	3.3e-74	245.7
						M114_1756	Hcp (TssD)	JGEI01000014.1	EYA52712.1|JGEI01000014.1:complement(203337..203756)	hypothetical protein M114_1756	1.8e-12	45.1
						M114_1757	Hcp (TssD)	JGEI01000014.1	EYA52713.1|JGEI01000014.1:complement(203759..204166)	hypothetical protein M114_1757	1.2e-17	62.2
						M114_1760	Hcp (TssD)	JGEI01000014.1	EYA52716.1|JGEI01000014.1:complement(205672..206076)	hypothetical protein M114_1760	2.7e-23	80.8
						M114_1761	Hcp (TssD)	JGEI01000014.1	EYA52717.1|JGEI01000014.1:complement(206082..206510)	hypothetical protein M114_1761	1.8e-24	84.7
						M114_1762	ClpV (TssH)	JGEI01000014.1	EYA52718.1|JGEI01000014.1:complement(206526..209009)	chaperone protein ClpB	0	1542.5
						M114_1763	TssC	JGEI01000014.1	EYA52719.1|JGEI01000014.1:complement(209022..210401)	hypothetical protein M114_1763	1.2e-280	928.8
						M114_1764	TssB	JGEI01000014.1	EYA52720.1|JGEI01000014.1:complement(210417..210866)	hypothetical protein M114_1764	1.5e-77	256.8
						M114_1765	Hcp (TssD)	JGEI01000014.1	EYA52721.1|JGEI01000014.1:complement(210956..211300)	hypothetical protein M114_1765	2e-23	81.2
						M114_1766	TetR	JGEI01000014.1	EYA52722.1|JGEI01000014.1:complement(211786..212526)	hypothetical protein M114_1766	6e-86	285.7
						M114_2221	ClpV (TssH)	JGEI01000014.1	EYA53158.1|JGEI01000014.1:complement(692273..694807)	istB-like ATP binding family protein	5.7e-169	561.6
						M114_3136	ClpV (TssH)	JGEI01000018.1	EYA51650.1|JGEI01000018.1:complement(135366..137954)	ATP-dependent chaperone protein ClpB	4.7e-197	654.5
88	Bacteroides fragilis str 3986 N3	no call	PRJNA206147			M113_1273	ClpV (TssH)	JGVG01000007.1	EYE69259.1|JGVG01000007.1:complement(7403..9991)	ATP-dependent chaperone protein ClpB	4.7e-197	654.5
				architecture 3		M113_1930	TssR	JGVG01000009.1	EYE68081.1|JGVG01000009.1:complement(544420..546792)	hypothetical protein M113_1930	0	1280.1
				start	stop	M113_1931	TssP	JGVG01000009.1	EYE68082.1|JGVG01000009.1:complement(546794..547687)	PKD domain protein	1.9e-130	432.4
				544420	571919	M113_1932	TssO	JGVG01000009.1	EYE68083.1|JGVG01000009.1:complement(547684..548211)	hypothetical protein M113_1932	4e-87	288.3
				links		M113_1933	TssQ	JGVG01000009.1	EYE68084.1|JGVG01000009.1:complement(548224..548727)	hypothetical protein M113_1933	3.2e-74	246.2
				[GenBank]	[Fasta]	M113_1934	TssG	JGVG01000009.1	EYE68085.1|JGVG01000009.1:complement(548733..549689)	hypothetical protein M113_1934	2.4e-148	491.4
						M113_1935	TssK	JGVG01000009.1	EYE68086.1|JGVG01000009.1:complement(549691..550833)	hypothetical protein M113_1935	5.4e-203	672
						M113_1936	TssN	JGVG01000009.1	EYE68087.1|JGVG01000009.1:complement(550861..551709)	putative membrane protein	1.6e-142	471.9
						M113_1944	VgrG (TssI)	JGVG01000009.1	EYE68095.1|JGVG01000009.1:complement(558100..559956)	phage late control D family protein	2.3e-289	959
						M113_1945	TssF	JGVG01000009.1	EYE68096.1|JGVG01000009.1:complement(559982..561760)	hypothetical protein M113_1945	1.7e-281	933
						M113_1947	TssE	JGVG01000009.1	EYE68098.1|JGVG01000009.1:complement(561830..562270)	lysozyme family protein	3.3e-74	245.7
						M113_1948	Hcp (TssD)	JGVG01000009.1	EYE68099.1|JGVG01000009.1:complement(562730..563149)	hypothetical protein M113_1948	1.8e-12	45.1
						M113_1949	Hcp (TssD)	JGVG01000009.1	EYE68100.1|JGVG01000009.1:complement(563152..563559)	hypothetical protein M113_1949	1.2e-17	62.2
						M113_1951	Hcp (TssD)	JGVG01000009.1	EYE68102.1|JGVG01000009.1:complement(565065..565469)	hypothetical protein M113_1951	2.7e-23	80.8
						M113_1952	Hcp (TssD)	JGVG01000009.1	EYE68103.1|JGVG01000009.1:complement(565475..565903)	hypothetical protein M113_1952	1.8e-24	84.7
						M113_1953	ClpV (TssH)	JGVG01000009.1	EYE68104.1|JGVG01000009.1:complement(565919..568402)	chaperone protein ClpB	0	1542.5
						M113_1954	TssC	JGVG01000009.1	EYE68105.1|JGVG01000009.1:complement(568415..569794)	hypothetical protein M113_1954	1.2e-280	928.8
						M113_1955	TssB	JGVG01000009.1	EYE68106.1|JGVG01000009.1:complement(569810..570259)	hypothetical protein M113_1955	1.5e-77	256.8
						M113_1956	Hcp (TssD)	JGVG01000009.1	EYE68107.1|JGVG01000009.1:complement(570349..570693)	hypothetical protein M113_1956	2.1e-23	81.2
						M113_1957	TetR	JGVG01000009.1	EYE68108.1|JGVG01000009.1:complement(571179..571919)	hypothetical protein M113_1957	6e-86	285.7
						M113_2408	ClpV (TssH)	JGVG01000009.1	EYE68544.1|JGVG01000009.1:complement(1051373..1053907)	istB-like ATP binding family protein	5.8e-169	561.6
89	Bacteroides fragilis str 3986 T(B)13	no call	PRJNA206146			M112_1282	ClpV (TssH)	JGEJ01000008.1	EYA57801.1|JGEJ01000008.1:complement(7161..9749)	ATP-dependent chaperone protein ClpB	4.7e-197	654.5
				architecture 3		M112_1938	TssR	JGEJ01000009.1	EYA57395.1|JGEJ01000009.1:complement(545689..548061)	hypothetical protein M112_1938	0	1280.1
				start	stop	M112_1939	TssP	JGEJ01000009.1	EYA57396.1|JGEJ01000009.1:complement(548063..548956)	PKD domain protein	1.9e-130	432.4
				545689	573188	M112_1940	TssO	JGEJ01000009.1	EYA57397.1|JGEJ01000009.1:complement(548953..549480)	hypothetical protein M112_1940	4e-87	288.3
				links		M112_1941	TssQ	JGEJ01000009.1	EYA57398.1|JGEJ01000009.1:complement(549493..549996)	hypothetical protein M112_1941	3.2e-74	246.2
				[GenBank]	[Fasta]	M112_1942	TssG	JGEJ01000009.1	EYA57399.1|JGEJ01000009.1:complement(550002..550958)	hypothetical protein M112_1942	2.4e-148	491.4
						M112_1943	TssK	JGEJ01000009.1	EYA57400.1|JGEJ01000009.1:complement(550960..552102)	hypothetical protein M112_1943	5.4e-203	672
						M112_1944	TssN	JGEJ01000009.1	EYA57401.1|JGEJ01000009.1:complement(552130..552978)	putative membrane protein	1.5e-142	471.9
						M112_1952	VgrG (TssI)	JGEJ01000009.1	EYA57409.1|JGEJ01000009.1:complement(559369..561225)	phage late control D family protein	2.3e-289	959
						M112_1953	TssF	JGEJ01000009.1	EYA57410.1|JGEJ01000009.1:complement(561251..563029)	hypothetical protein M112_1953	1.7e-281	933
						M112_1954	TssE	JGEJ01000009.1	EYA57411.1|JGEJ01000009.1:complement(563099..563539)	lysozyme family protein	3.3e-74	245.7
						M112_1955	Hcp (TssD)	JGEJ01000009.1	EYA57412.1|JGEJ01000009.1:complement(563999..564418)	hypothetical protein M112_1955	1.8e-12	45.1
						M112_1956	Hcp (TssD)	JGEJ01000009.1	EYA57413.1|JGEJ01000009.1:complement(564421..564828)	hypothetical protein M112_1956	1.2e-17	62.2
						M112_1958	Hcp (TssD)	JGEJ01000009.1	EYA57415.1|JGEJ01000009.1:complement(566334..566738)	hypothetical protein M112_1958	2.7e-23	80.8
						M112_1959	Hcp (TssD)	JGEJ01000009.1	EYA57416.1|JGEJ01000009.1:complement(566744..567172)	hypothetical protein M112_1959	1.8e-24	84.7
						M112_1960	ClpV (TssH)	JGEJ01000009.1	EYA57417.1|JGEJ01000009.1:complement(567188..569671)	chaperone protein ClpB	0	1542.5
						M112_1961	TssC	JGEJ01000009.1	EYA57418.1|JGEJ01000009.1:complement(569684..571063)	hypothetical protein M112_1961	1.2e-280	928.8
						M112_1962	TssB	JGEJ01000009.1	EYA57419.1|JGEJ01000009.1:complement(571079..571528)	hypothetical protein M112_1962	1.5e-77	256.8
						M112_1963	Hcp (TssD)	JGEJ01000009.1	EYA57420.1|JGEJ01000009.1:complement(571618..571962)	hypothetical protein M112_1963	2e-23	81.2
						M112_1964	TetR	JGEJ01000009.1	EYA57421.1|JGEJ01000009.1:complement(572448..573188)	hypothetical protein M112_1964	6e-86	285.7
						M112_2423	ClpV (TssH)	JGEJ01000010.1	EYA56845.1|JGEJ01000010.1:complement(75501..78035)	istB-like ATP binding family protein	5.7e-169	561.6
90	Bacteroides fragilis str 3986 T(B)9	B. fragilis	PRJNA206118			M083_1189	ClpV (TssH)	JGCX01000031.1	EXY71103.1|JGCX01000031.1:complement(16634..19222)	ATP-dependent chaperone protein ClpB	5.1e-197	654.5
				architecture 3		M083_1957	TssR	JGCX01000050.1	EXY70350.1|JGCX01000050.1:complement(8413..10785)	hypothetical protein M083_1957	0	1281.4
				start	stop	M083_1958	TssP	JGCX01000050.1	EXY70343.1|JGCX01000050.1:complement(10787..11680)	PKD domain protein	2.1e-130	432.4
				8413	34596	M083_1959	TssO	JGCX01000050.1	EXY70330.1|JGCX01000050.1:complement(11677..12204)	hypothetical protein M083_1959	4.3e-87	288.3
				links		M083_1960	TssQ	JGCX01000050.1	EXY70348.1|JGCX01000050.1:complement(12217..12720)	hypothetical protein M083_1960	3.5e-74	246.2
				[GenBank]	[Fasta]	M083_1961	TssG	JGCX01000050.1	EXY70336.1|JGCX01000050.1:complement(12726..13682)	hypothetical protein M083_1961	2.6e-148	491.4
						M083_1962	TssK	JGCX01000050.1	EXY70357.1|JGCX01000050.1:complement(13684..14826)	hypothetical protein M083_1962	5.8e-203	672
						M083_1963	TssN	JGCX01000050.1	EXY70347.1|JGCX01000050.1:complement(14854..15702)	putative membrane protein	1.7e-142	471.9
						M083_1970	VgrG (TssI)	JGCX01000050.1	EXY70341.1|JGCX01000050.1:complement(22093..23877)	phage late control D family protein	8.7e-277	917.6
						M083_1971	TssF	JGCX01000050.1	EXY70362.1|JGCX01000050.1:complement(23975..25792)	hypothetical protein M083_1971	8.1e-288	954
						M083_1972	TssE	JGCX01000050.1	EXY70361.1|JGCX01000050.1:complement(25823..26263)	lysozyme family protein	3.6e-74	245.7
						M083_1974	Hcp (TssD)	JGCX01000050.1	EXY70352.1|JGCX01000050.1:complement(26723..27142)	hypothetical protein M083_1974	2e-12	45.1
						M083_1975	Hcp (TssD)	JGCX01000050.1	EXY70346.1|JGCX01000050.1:complement(27145..27552)	hypothetical protein M083_1975	1.3e-17	62.2
						M083_1977	Hcp (TssD)	JGCX01000050.1	EXY70344.1|JGCX01000050.1:complement(29058..29462)	hypothetical protein M083_1977	2.9e-23	80.8
						M083_1978	Hcp (TssD)	JGCX01000050.1	EXY70355.1|JGCX01000050.1:complement(29468..29896)	hypothetical protein M083_1978	2e-24	84.7
						M083_1979	ClpV (TssH)	JGCX01000050.1	EXY70333.1|JGCX01000050.1:complement(29912..32395)	chaperone protein ClpB	0	1542.5
						M083_1980	TssC	JGCX01000050.1	EXY70335.1|JGCX01000050.1:complement(32408..33787)	hypothetical protein M083_1980	1.3e-280	928.8
						M083_1981	TssB	JGCX01000050.1	EXY70332.1|JGCX01000050.1:complement(33803..34252)	hypothetical protein M083_1981	1.6e-77	256.8
						M083_1982	Hcp (TssD)	JGCX01000050.1	EXY70358.1|JGCX01000050.1:complement(34342..34596)	hypothetical protein M083_1982	1.2e-16	59
				extension		M083_2014	TetR	JGCX01000052.1	EXY70295.1|JGCX01000052.1:complement(22..762)	hypothetical protein M083_2014	6.5e-86	285.7
						M083_2344	ClpV (TssH)	JGCX01000066.1	EXY69995.1|JGCX01000066.1:complement(43885..46419)	istB-like ATP binding family protein	6.2e-169	561.6
91	Bacteroides fragilis str 3988T(B)14	B. fragilis	PRJNA206158			M124_4043	Rhs	JGCY01000019.1	EXY77058.1|JGCY01000019.1:1..1784	RHS repeat-associated core domain protein, partial	9.7e-285	944.8
						M124_4275	PAAR	JGCY01000089.1	EXY76833.1|JGCY01000089.1:complement(1..499)	putative Rhs domain protein, partial	1.5e-44	150.3
						M124_4377	Rhs	JGCY01000106.1	EXY76733.1|JGCY01000106.1:complement(519..2230)	RHS repeat-associated core domain protein, partial	2.1e-285	947
				architecture 1		M124_4400	PAAR_Rhs	JGCY01000112.1	EXY76692.1|JGCY01000112.1:complement(1..3030)	RHS Repeat family protein, partial	0	1740.8
				start	stop	M124_4402	TagA	JGCY01000112.1	EXY76694.1|JGCY01000112.1:complement(3302..4678)	hypothetical protein M124_4402	9.6e-193	639.1
				1	22164	M124_4403	VgrG (TssI)	JGCY01000112.1	EXY76695.1|JGCY01000112.1:complement(4685..6448)	phage late control D family protein	6.2e-267	885.1
				links		M124_4404	Hcp (TssD)	JGCY01000112.1	EXY76696.1|JGCY01000112.1:complement(6560..6862)	hypothetical protein M124_4404	1.3e-18	65.5
				[GenBank]	[Fasta]	M124_4405	TagB	JGCY01000112.1	EXY76697.1|JGCY01000112.1:complement(7466..8269)	hypothetical protein M124_4405	1.4e-174	577
						M124_4406	TssR	JGCY01000112.1	EXY76698.1|JGCY01000112.1:complement(8274..10622)	hypothetical protein M124_4406	0	1099.7
						M124_4407	TssP	JGCY01000112.1	EXY76699.1|JGCY01000112.1:complement(10619..11560)	PKD domain protein	1.2e-181	600.8
						M124_4408	TssO	JGCY01000112.1	EXY76700.1|JGCY01000112.1:complement(11571..12017)	hypothetical protein M124_4408	3.3e-71	236.6
						M124_4409	TssQ	JGCY01000112.1	EXY76701.1|JGCY01000112.1:complement(12014..12511)	hypothetical protein M124_4409	9.7e-73	241.5
						M124_4410	TssK	JGCY01000112.1	EXY76702.1|JGCY01000112.1:complement(12532..13662)	hypothetical protein M124_4410	1.1e-184	611.8
						M124_4411	TssN	JGCY01000112.1	EXY76703.1|JGCY01000112.1:complement(13684..14562)	putative membrane protein	3.5e-133	441.3
						M124_4414	ClpV (TssH)	JGCY01000112.1	EXY76706.1|JGCY01000112.1:complement(15496..17781)	istB-like ATP binding family protein	0	1366.2
						M124_4416	TssE	JGCY01000112.1	EXY76708.1|JGCY01000112.1:complement(19714..20136)	lysozyme family protein	1.9e-65	217.4
						M124_4417	TssB	JGCY01000112.1	EXY76709.1|JGCY01000112.1:20305..20772	hypothetical protein M124_4417	1.7e-82	272.9
						M124_4418	TssC	JGCY01000112.1	EXY76710.1|JGCY01000112.1:20785..22164	hypothetical protein M124_4418	3.2e-261	864.9
						M124_4742	TetR	JGCY01000167.1	EXY76382.1|JGCY01000167.1:complement(2460..3200)	bacterial regulatory s, tetR family protein	3.2e-89	296.5
						M124_4837	Hcp (TssD)	JGCY01000193.1	EXY76285.1|JGCY01000193.1:complement(160..549)	hypothetical protein M124_4837	2.4e-22	77.8
						M124_1082	ClpV (TssH)	JGCY01000248.1	EXY75082.1|JGCY01000248.1:complement(4146..6734)	ATP-dependent chaperone protein ClpB	6.1e-197	654.2
						M124_2055	ClpV (TssH)	JGCY01000315.1	EXY74158.1|JGCY01000315.1:complement(6398..8932)	istB-like ATP binding family protein	6.3e-169	561.6
92	Bacteroides fragilis str 3988 T1	B. fragilis	PRJNA206119			M084_1075	ClpV (TssH)	JGCZ01000039.1	EXY81136.1|JGCZ01000039.1:complement(46243..48831)	ATP-dependent chaperone protein ClpB	6.4e-197	654.2
						M084_1756	VgrG (TssI)	JGCZ01000073.1	EXY80470.1|JGCZ01000073.1:complement(1..498)	phage-related baseplate assembly family protein, partial	1.9e-94	315.4
						M084_1757	ClpV (TssH)	JGCZ01000074.1	EXY80469.1|JGCZ01000074.1:complement(1..546)	ATP-dependent protease, part of multi-chaperone system with DnaK, DnaJ, and GrpE domain protein, partial	2.7e-84	281.7
						M084_2145	ClpV (TssH)	JGCZ01000102.1	EXY80097.1|JGCZ01000102.1:complement(13944..16478)	istB-like ATP binding family protein	6.6e-169	561.6
						M084_4204	Rhs	JGCZ01000217.1	EXY78083.1|JGCZ01000217.1:complement(1..645)	RHS Repeat family protein, partial	4.4e-104	347.8
						M084_4275	Hcp (TssD)	JGCZ01000241.1	EXY78014.1|JGCZ01000241.1:3691..4080	hypothetical protein M084_4275	2.5e-22	77.8
				architecture 1		M084_4429	PAAR	JGCZ01000278.1	EXY77838.1|JGCZ01000278.1:complement(1..526)	putative Rhs domain protein, partial	1e-45	154.2
				start	stop	M084_4431	TagA	JGCZ01000278.1	EXY77840.1|JGCZ01000278.1:complement(798..2174)	hypothetical protein M084_4431	1e-192	639.1
				1	19660	M084_4432	VgrG (TssI)	JGCZ01000278.1	EXY77841.1|JGCZ01000278.1:complement(2181..3944)	phage late control D family protein	6.5e-267	885.1
				links		M084_4433	Hcp (TssD)	JGCZ01000278.1	EXY77842.1|JGCZ01000278.1:complement(4056..4358)	hypothetical protein M084_4433	1.4e-18	65.5
				[GenBank]	[Fasta]	M084_4434	TagB	JGCZ01000278.1	EXY77843.1|JGCZ01000278.1:complement(4962..5765)	hypothetical protein M084_4434	1.4e-174	577
						M084_4435	TssR	JGCZ01000278.1	EXY77844.1|JGCZ01000278.1:complement(5770..8118)	hypothetical protein M084_4435	0	1099.7
						M084_4436	TssP	JGCZ01000278.1	EXY77845.1|JGCZ01000278.1:complement(8115..9056)	PKD domain protein	1.2e-181	600.8
						M084_4437	TssO	JGCZ01000278.1	EXY77846.1|JGCZ01000278.1:complement(9067..9513)	hypothetical protein M084_4437	3.5e-71	236.6
						M084_4438	TssQ	JGCZ01000278.1	EXY77847.1|JGCZ01000278.1:complement(9510..10007)	hypothetical protein M084_4438	1e-72	241.5
						M084_4439	TssK	JGCZ01000278.1	EXY77848.1|JGCZ01000278.1:complement(10028..11176)	hypothetical protein M084_4439	1.2e-186	618.4
						M084_4440	TssN	JGCZ01000278.1	EXY77849.1|JGCZ01000278.1:complement(11180..12058)	putative membrane protein	3.7e-133	441.3
						M084_4443	ClpV (TssH)	JGCZ01000278.1	EXY77852.1|JGCZ01000278.1:complement(12992..15226)	istB-like ATP binding family protein	0	1331.4
						M084_4444	TssF	JGCZ01000278.1	EXY77853.1|JGCZ01000278.1:complement(15427..17202)	hypothetical protein M084_4444	1.3e-283	940.2
						M084_4445	TssE	JGCZ01000278.1	EXY77854.1|JGCZ01000278.1:complement(17210..17632)	lysozyme family protein	2e-65	217.4
						M084_4446	TssB	JGCZ01000278.1	EXY77855.1|JGCZ01000278.1:17801..18268	hypothetical protein M084_4446	1.8e-82	272.9
						M084_4447	TssC	JGCZ01000278.1	EXY77856.1|JGCZ01000278.1:18281..19660	hypothetical protein M084_4447	3.4e-261	864.9
						M084_4526	Rhs	JGCZ01000298.1	EXY77762.1|JGCZ01000298.1:68..925	RHS repeat-associated core domain protein	2.9e-115	384.8
						M084_4615	Rhs	JGCZ01000326.1	EXY77676.1|JGCZ01000326.1:1..1187	RHS repeat-associated core domain protein, partial	9.5e-202	670.6
						M084_4628	Rhs	JGCZ01000330.1	EXY77664.1|JGCZ01000330.1:1..373	RHS Repeat family protein, partial	1.7e-66	223.6
						M084_5001	Rhs	JGCZ01000411.1	EXY77292.1|JGCZ01000411.1:20..312	RHS Repeat family protein, partial	1.3e-52	177.7
						M084_5101	Rhs	JGCZ01000442.1	EXY77193.1|JGCZ01000442.1:1..422	putative Rhs domain protein, partial	1.1e-66	224.2
						M084_5146	TetR	JGCZ01000456.1	EXY77163.1|JGCZ01000456.1:complement(11358..12098)	bacterial regulatory s, tetR family protein	3.4e-89	296.5
93	Bacteroides fragilis str 3996 N(B) 6	B. fragilis	PRJNA206114			M079_1304	ClpV (TssH)	JGDA01000202.1	EXY85478.1|JGDA01000202.1:complement(11267..13855)	ATP-dependent chaperone protein ClpB	2.2e-197	655.9
						M079_2487	ClpV (TssH)	JGDA01000238.1	EXY84354.1|JGDA01000238.1:complement(5644..8178)	istB-like ATP binding family protein	6.9e-169	561.6
				architecture 1		M079_2615	PAAR	JGDA01000242.1	EXY84159.1|JGDA01000242.1:complement(1..528)	hypothetical protein M079_2615, partial	5.9e-46	155.1
				start	stop	M079_2617	TagA	JGDA01000242.1	EXY84161.1|JGDA01000242.1:complement(800..2176)	hypothetical protein M079_2617	4.5e-190	630.5
				1	22315	M079_2618	VgrG (TssI)	JGDA01000242.1	EXY84162.1|JGDA01000242.1:complement(2183..3946)	phage late control D family protein	1.8e-268	890.3
				links		M079_2619	Hcp (TssD)	JGDA01000242.1	EXY84163.1|JGDA01000242.1:complement(4057..4359)	hypothetical protein M079_2619	1.4e-18	65.5
				[GenBank]	[Fasta]	M079_2621	TagB	JGDA01000242.1	EXY84165.1|JGDA01000242.1:complement(4966..5769)	hypothetical protein M079_2621	1.8e-174	576.8
						M079_2622	TssR	JGDA01000242.1	EXY84166.1|JGDA01000242.1:complement(5775..8018)	hypothetical protein M079_2622	0	1063.9
						M079_2623	TssP	JGDA01000242.1	EXY84167.1|JGDA01000242.1:complement(8120..9061)	PKD domain protein	8.5e-182	601.4
						M079_2624	TssO	JGDA01000242.1	EXY84168.1|JGDA01000242.1:complement(9072..9518)	5-bromo-4-chloroindolyl phosphate hydrolysis family protein	5.7e-71	236
						M079_2625	TssQ	JGDA01000242.1	EXY84169.1|JGDA01000242.1:complement(9515..10012)	hypothetical protein M079_2625	4.6e-72	239.4
						M079_2626	TssK	JGDA01000242.1	EXY84170.1|JGDA01000242.1:complement(10033..11163)	hypothetical protein M079_2626	1.9e-185	614.4
						M079_2627	TssN	JGDA01000242.1	EXY84171.1|JGDA01000242.1:complement(11185..12063)	putative membrane protein	3.6e-133	441.4
						M079_2628	TssG	JGDA01000242.1	EXY84172.1|JGDA01000242.1:complement(12077..13012)	hypothetical protein M079_2628	1.3e-129	430
						M079_2629	ClpV (TssH)	JGDA01000242.1	EXY84173.1|JGDA01000242.1:complement(12997..15435)	istB-like ATP binding family protein	0	1447.3
						M079_2630	TssF	JGDA01000242.1	EXY84174.1|JGDA01000242.1:complement(15432..17156)	hypothetical protein M079_2630	5.7e-275	911.7
						M079_2631	TssE	JGDA01000242.1	EXY84175.1|JGDA01000242.1:complement(17215..17637)	lysozyme family protein	4.5e-65	216.4
						M079_2632	TssB	JGDA01000242.1	EXY84176.1|JGDA01000242.1:17805..18272	hypothetical protein M079_2632	2e-82	272.9
						M079_2633	TssC	JGDA01000242.1	EXY84177.1|JGDA01000242.1:18285..19664	hypothetical protein M079_2633	3.2e-261	865
						M079_2637	TetR	JGDA01000242.1	EXY84181.1|JGDA01000242.1:21539..22315	bacterial regulatory s, tetR family protein	9.4e-90	298.4
						M079_5067	Rhs	JGDA01000067.1	EXY87100.1|JGDA01000067.1:1..1215	RHS repeat-associated core domain protein, partial	1.1e-186	620.9
						M079_5072	Hcp (TssD)	JGDA01000067.1	EXY87105.1|JGDA01000067.1:5552..5941	hypothetical protein M079_5072	1e-22	79.1
						M079_5204	Rhs	JGDA01000121.1	EXY86987.1|JGDA01000121.1:complement(1..453)	RHS Repeat family protein, partial	1.9e-99	332.5
94	Bacteroides fragilis str 3998T(B)3	B. fragilis	PRJNA206159			M125_1668	ClpV (TssH)	JGDB01000036.1	EXY91652.1|JGDB01000036.1:complement(34507..37095)	ATP-dependent chaperone protein ClpB	2.3e-197	655.9
				missed: ClpV & VgrG on		M125_2415	TssR	JGDB01000106.1	EXY90877.1|JGDB01000106.1:complement(17696..20068)	hypothetical protein M125_2415	0	1284.7
				different contigs		M125_2416	TssP	JGDB01000106.1	EXY90885.1|JGDB01000106.1:complement(20070..20900)	PKD domain protein	2.7e-124	412.6
				architecture 3		M125_2417	TssO	JGDB01000106.1	EXY90883.1|JGDB01000106.1:complement(20960..21487)	hypothetical protein M125_2417	5.2e-87	288.3
						M125_2418	TssQ	JGDB01000106.1	EXY90876.1|JGDB01000106.1:complement(21500..22003)	hypothetical protein M125_2418	4.2e-74	246.2
						M125_2419	TssG	JGDB01000106.1	EXY90889.1|JGDB01000106.1:complement(22009..22965)	hypothetical protein M125_2419	3.9e-148	491.1
						M125_2420	TssK	JGDB01000106.1	EXY90887.1|JGDB01000106.1:complement(22967..24109)	hypothetical protein M125_2420	7e-203	672
						M125_2421	TssN	JGDB01000106.1	EXY90888.1|JGDB01000106.1:complement(24137..24985)	putative membrane protein	2e-141	468.6
						M125_2424	TagA	JGDB01000107.1	EXY90859.1|JGDB01000107.1:complement(294..1064)	TPR repeat family protein	6.5e-76	254.2
						M125_2432	VgrG (TssI)	JGDB01000107.1	EXY90861.1|JGDB01000107.1:complement(9167..10972)	phage late control D family protein	1.4e-293	973.3
						M125_2433	TssF	JGDB01000107.1	EXY90865.1|JGDB01000107.1:complement(10998..12776)	hypothetical protein M125_2433	8.1e-279	924.5
						M125_2434	TssE	JGDB01000107.1	EXY90871.1|JGDB01000107.1:complement(12846..13286)	lysozyme family protein	4.3e-74	245.7
						M125_2436	Hcp (TssD)	JGDB01000107.1	EXY90868.1|JGDB01000107.1:complement(13746..14165)	hypothetical protein M125_2436	5.5e-13	47.2
						M125_2437	Hcp (TssD)	JGDB01000107.1	EXY90860.1|JGDB01000107.1:complement(14168..14575)	hypothetical protein M125_2437	1.3e-17	62.5
						M125_2442	Hcp (TssD)	JGDB01000108.1	EXY90851.1|JGDB01000108.1:complement(1598..2026)	hypothetical protein M125_2442	1.3e-23	82.2
						M125_2443	ClpV (TssH)	JGDB01000108.1	EXY90856.1|JGDB01000108.1:complement(2042..4525)	chaperone protein ClpB	0	1535.4
						M125_2444	TssC	JGDB01000108.1	EXY90854.1|JGDB01000108.1:complement(4538..5917)	hypothetical protein M125_2444	2.2e-280	928.3
						M125_2445	TssB	JGDB01000108.1	EXY90849.1|JGDB01000108.1:complement(5933..6382)	hypothetical protein M125_2445	1.9e-77	256.8
						M125_2446	Hcp (TssD)	JGDB01000108.1	EXY90852.1|JGDB01000108.1:complement(6471..6782)	hypothetical protein M125_2446	2.9e-22	77.8
						M125_2447	TetR	JGDB01000109.1	EXY90848.1|JGDB01000109.1:complement(102..842)	hypothetical protein M125_2447	6.3e-86	286
						M125_2909	ClpV (TssH)	JGDB01000178.1	EXY90403.1|JGDB01000178.1:complement(6428..8962)	istB-like ATP binding family protein	7.5e-169	561.6
95	Bacteroides fragilis str 3998 T(B) 4	B. fragilis	PRJNA206116			M081_1306	ClpV (TssH)	JGDC01000190.1	EXY96542.1|JGDC01000190.1:complement(4175..6763)	ATP-dependent chaperone protein ClpB	2.1e-197	655.9
				missed: ClpV & VgrG on		M081_2074	TssR	JGDC01000257.1	EXY95765.1|JGDC01000257.1:complement(16630..19002)	hypothetical protein M081_2074	0	1281.7
				different contigs		M081_2075	TssP	JGDC01000257.1	EXY95766.1|JGDC01000257.1:complement(19004..19897)	PKD domain protein	2.2e-130	432.4
				architecture 3		M081_2076	TssO	JGDC01000257.1	EXY95767.1|JGDC01000257.1:complement(19894..20421)	hypothetical protein M081_2076	4.6e-87	288.3
						M081_2077	TssQ	JGDC01000257.1	EXY95768.1|JGDC01000257.1:complement(20434..20937)	hypothetical protein M081_2077	3.7e-74	246.2
						M081_2078	TssG	JGDC01000257.1	EXY95769.1|JGDC01000257.1:complement(20943..21899)	hypothetical protein M081_2078	3.4e-148	491.1
						M081_2079	TssK	JGDC01000257.1	EXY95770.1|JGDC01000257.1:complement(21901..23025)	hypothetical protein M081_2079	5.2e-200	662.3
						M081_2080	TssN	JGDC01000257.1	EXY95771.1|JGDC01000257.1:complement(23071..23919)	putative membrane protein	1.7e-141	468.6
						M081_2083	TagA	JGDC01000257.1	EXY95774.1|JGDC01000257.1:complement(24904..25674)	TPR repeat family protein	5.8e-76	254.2
						M081_2092	VgrG (TssI)	JGDC01000257.1	EXY95783.1|JGDC01000257.1:complement(33777..35582)	phage late control D family protein	1.2e-293	973.3
						M081_2093	TssF	JGDC01000257.1	EXY95784.1|JGDC01000257.1:complement(35608..37425)	hypothetical protein M081_2093	3.1e-285	945.5
						M081_2094	TssE	JGDC01000257.1	EXY95785.1|JGDC01000257.1:complement(37456..37896)	lysozyme family protein	3.8e-74	245.7
						M081_2095	TagC	JGDC01000257.1	EXY95786.1|JGDC01000257.1:complement(37893..38351)	hypothetical protein M081_2095	1.6e-106	351
						M081_2096	Hcp (TssD)	JGDC01000257.1	EXY95787.1|JGDC01000257.1:complement(38356..38775)	hypothetical protein M081_2096	4.8e-13	47.2
						M081_2097	Hcp (TssD)	JGDC01000257.1	EXY95788.1|JGDC01000257.1:complement(38778..39185)	hypothetical protein M081_2097	1.1e-17	62.5
						M081_2101	Hcp (TssD)	JGDC01000258.1	EXY95749.1|JGDC01000258.1:complement(1387..1815)	hypothetical protein M081_2101	1.2e-23	82.2
						M081_2102	ClpV (TssH)	JGDC01000258.1	EXY95750.1|JGDC01000258.1:complement(1831..4314)	chaperone protein ClpB	0	1535.4
						M081_2103	TssC	JGDC01000258.1	EXY95751.1|JGDC01000258.1:complement(4327..5706)	hypothetical protein M081_2103	2e-280	928.3
						M081_2104	TssB	JGDC01000258.1	EXY95752.1|JGDC01000258.1:complement(5722..6171)	hypothetical protein M081_2104	1.7e-77	256.8
						M081_2105	Hcp (TssD)	JGDC01000258.1	EXY95753.1|JGDC01000258.1:complement(6260..6514)	hypothetical protein M081_2105	1.3e-16	59
						M081_2558	ClpV (TssH)	JGDC01000300.1	EXY95317.1|JGDC01000300.1:complement(14082..16616)	istB-like ATP binding family protein	6.6e-169	561.6
96	Bacteroides fragilis str A7 (UDC12-2)	B. fragilis	PRJNA206105			M070_1171	ClpV (TssH)	JGEK01000052.1	EYA62519.1|JGEK01000052.1:complement(124435..127023)	ATP-dependent chaperone protein ClpB	4.8e-197	654.5
				architecture 3		M070_1873	TssR	JGEK01000062.1	EYA61436.1|JGEK01000062.1:complement(229887..232259)	hypothetical protein M070_1873	0	1285.5
				start	stop	M070_1874	TssP	JGEK01000062.1	EYA61437.1|JGEK01000062.1:complement(232261..233154)	PKD domain protein	1.6e-130	432.7
				229887	261193	M070_1875	TssO	JGEK01000062.1	EYA61438.1|JGEK01000062.1:complement(233151..233678)	hypothetical protein M070_1875	5.4e-87	288
				links		M070_1876	TssQ	JGEK01000062.1	EYA61439.1|JGEK01000062.1:complement(233691..234194)	hypothetical protein M070_1876	3.3e-74	246.2
				[GenBank]	[Fasta]	M070_1877	TssG	JGEK01000062.1	EYA61440.1|JGEK01000062.1:complement(234200..235156)	hypothetical protein M070_1877	2.3e-147	488.2
						M070_1878	TssK	JGEK01000062.1	EYA61441.1|JGEK01000062.1:complement(235158..236300)	hypothetical protein M070_1878	5.8e-204	675.2
						M070_1879	TssN	JGEK01000062.1	EYA61442.1|JGEK01000062.1:complement(236328..237176)	putative membrane protein	8.2e-142	469.5
						M070_1882	TagA	JGEK01000062.1	EYA61445.1|JGEK01000062.1:complement(238161..238931)	TPR repeat family protein	5.1e-76	254.2
						M070_1890	VgrG (TssI)	JGEK01000062.1	EYA61453.1|JGEK01000062.1:complement(247034..248839)	phage late control D family protein	1.1e-293	973.3
						M070_1891	TssF	JGEK01000062.1	EYA61454.1|JGEK01000062.1:complement(248865..250682)	hypothetical protein M070_1891	5.6e-286	947.8
						M070_1892	TssE	JGEK01000062.1	EYA61455.1|JGEK01000062.1:complement(250713..251153)	lysozyme family protein	3.4e-74	245.7
						M070_1893	Hcp (TssD)	JGEK01000062.1	EYA61456.1|JGEK01000062.1:complement(251613..252032)	hypothetical protein M070_1893	4.3e-13	47.2
						M070_1894	Hcp (TssD)	JGEK01000062.1	EYA61457.1|JGEK01000062.1:complement(252035..252442)	hypothetical protein M070_1894	1e-17	62.5
						M070_1898	Hcp (TssD)	JGEK01000062.1	EYA61461.1|JGEK01000062.1:complement(254750..255178)	hypothetical protein M070_1898	1.1e-23	82.2
						M070_1899	ClpV (TssH)	JGEK01000062.1	EYA61462.1|JGEK01000062.1:complement(255194..257677)	chaperone protein ClpB	0	1535.4
						M070_1900	TssC	JGEK01000062.1	EYA61463.1|JGEK01000062.1:complement(257690..259069)	hypothetical protein M070_1900	1.8e-280	928.3
						M070_1901	TssB	JGEK01000062.1	EYA61464.1|JGEK01000062.1:complement(259085..259534)	hypothetical protein M070_1901	1.5e-77	256.8
						M070_1902	Hcp (TssD)	JGEK01000062.1	EYA61465.1|JGEK01000062.1:complement(259623..259877)	hypothetical protein M070_1902	1.2e-16	59
						M070_1903	TetR	JGEK01000062.1	EYA61466.1|JGEK01000062.1:complement(260453..261193)	hypothetical protein M070_1903	5e-86	286
						M070_2347	ClpV (TssH)	JGEK01000062.1	EYA61896.1|JGEK01000062.1:complement(727626..730160)	istB-like ATP binding family protein	5.9e-169	561.6
97	Bacteroides fragilis str B1 (UDC16-1)	no call	PRJNA206104			M069_1278	ClpV (TssH)	JGDU01000223.1	EXZ84312.1|JGDU01000223.1:complement(15538..18126)	ATP-dependent chaperone protein ClpB	6.5e-197	654.5
				architecture 3		M069_2096	TssR	JGDU01000237.1	EXZ83651.1|JGDU01000237.1:complement(245778..248150)	hypothetical protein M069_2096	0	1287.9
				start	stop	M069_2097	TssP	JGDU01000237.1	EXZ83652.1|JGDU01000237.1:complement(248152..249045)	PKD domain protein	1.5e-130	433.2
				245778	273661	M069_2098	TssO	JGDU01000237.1	EXZ83653.1|JGDU01000237.1:complement(249042..249569)	hypothetical protein M069_2098	5.5e-87	288.3
				links		M069_2099	TssQ	JGDU01000237.1	EXZ83654.1|JGDU01000237.1:complement(249582..250085)	hypothetical protein M069_2099	4.4e-74	246.2
				[GenBank]	[Fasta]	M069_2100	TssG	JGDU01000237.1	EXZ83655.1|JGDU01000237.1:complement(250091..251047)	hypothetical protein M069_2100	3.1e-147	488.2
						M069_2101	TssK	JGDU01000237.1	EXZ83656.1|JGDU01000237.1:complement(251049..252056)	hypothetical protein M069_2101	1.4e-179	595.4
						M069_2102	TssN	JGDU01000237.1	EXZ83657.1|JGDU01000237.1:complement(252219..253067)	putative membrane protein	2.2e-141	468.6
						M069_2109	VgrG (TssI)	JGDU01000237.1	EXZ83664.1|JGDU01000237.1:complement(259451..261307)	phage late control D family protein	3.7e-290	962.1
						M069_2110	TssF	JGDU01000237.1	EXZ83665.1|JGDU01000237.1:complement(261333..263150)	hypothetical protein M069_2110	3.5e-288	955.5
						M069_2111	TssE	JGDU01000237.1	EXZ83666.1|JGDU01000237.1:complement(263181..263621)	lysozyme family protein	4.6e-74	245.7
						M069_2112	Hcp (TssD)	JGDU01000237.1	EXZ83667.1|JGDU01000237.1:complement(264081..264347)	hypothetical protein M069_2112	6.5e-13	47.1
						M069_2113	Hcp (TssD)	JGDU01000237.1	EXZ83668.1|JGDU01000237.1:complement(264503..264910)	hypothetical protein M069_2113	1.4e-17	62.5
						M069_2116	Hcp (TssD)	JGDU01000237.1	EXZ83671.1|JGDU01000237.1:complement(267218..267646)	hypothetical protein M069_2116	1.4e-23	82.2
						M069_2117	ClpV (TssH)	JGDU01000237.1	EXZ83672.1|JGDU01000237.1:complement(267662..270145)	chaperone protein ClpB	0	1540.6
						M069_2118	TssC	JGDU01000237.1	EXZ83673.1|JGDU01000237.1:complement(270158..271537)	hypothetical protein M069_2118	2e-280	928.5
						M069_2119	TssB	JGDU01000237.1	EXZ83674.1|JGDU01000237.1:complement(271553..272002)	hypothetical protein M069_2119	2.1e-77	256.8
						M069_2120	Hcp (TssD)	JGDU01000237.1	EXZ83675.1|JGDU01000237.1:complement(272091..272402)	hypothetical protein M069_2120	3.1e-22	77.8
						M069_2121	TetR	JGDU01000237.1	EXZ83676.1|JGDU01000237.1:complement(272921..273661)	hypothetical protein M069_2121	8.3e-86	285.7
						M069_2685	ClpV (TssH)	JGDU01000247.1	EXZ82858.1|JGDU01000247.1:complement(4154..6688)	istB-like ATP binding family protein	2.8e-168	559.8
98	Bacteroides fragilis str DS-166	B. fragilis	PRJNA206109			M074_1212	ClpV (TssH)	JGDD01000073.1	EXZ01527.1|JGDD01000073.1:complement(140881..143469)	ATP-dependent chaperone protein ClpB	4.9e-197	654.5
				architecture 3		M074_1902	TssR	JGDD01000090.1	EXZ00754.1|JGDD01000090.1:complement(17663..20035)	hypothetical protein M074_1902	0	1288.9
				start	stop	M074_1903	TssP	JGDD01000090.1	EXZ00637.1|JGDD01000090.1:complement(20037..20867)	PKD domain protein	1.9e-124	412.8
				17663	43352	M074_1904	TssO	JGDD01000090.1	EXZ00607.1|JGDD01000090.1:complement(20927..21454)	hypothetical protein M074_1904	1.2e-86	286.8
				links		M074_1905	TssQ	JGDD01000090.1	EXZ00589.1|JGDD01000090.1:complement(21467..21970)	hypothetical protein M074_1905	3.3e-74	246.2
				[GenBank]	[Fasta]	M074_1906	TssG	JGDD01000090.1	EXZ00675.1|JGDD01000090.1:complement(21976..22932)	hypothetical protein M074_1906	1.4e-148	492.1
						M074_1907	TssK	JGDD01000090.1	EXZ00845.1|JGDD01000090.1:complement(22934..24076)	hypothetical protein M074_1907	5.8e-204	675.2
						M074_1908	TssN	JGDD01000090.1	EXZ00698.1|JGDD01000090.1:complement(24104..24952)	putative membrane protein	1.4e-142	472.1
						M074_1911	PAAR	JGDD01000090.1	EXZ00728.1|JGDD01000090.1:complement(29008..29652)	PAAR motif family protein	1e-53	180.5
						M074_1912	VgrG (TssI)	JGDD01000090.1	EXZ00571.1|JGDD01000090.1:complement(29713..31491)	phage late control D family protein	3.6e-288	955.1
						M074_1913	TssF	JGDD01000090.1	EXZ00574.1|JGDD01000090.1:complement(31589..33406)	hypothetical protein M074_1913	1.1e-283	940.3
						M074_1914	TssE	JGDD01000090.1	EXZ00681.1|JGDD01000090.1:complement(33437..33877)	lysozyme family protein	3.4e-74	245.7
						M074_1915	TagC	JGDD01000090.1	EXZ00848.1|JGDD01000090.1:complement(33874..34332)	hypothetical protein M074_1915	1.7e-106	350.7
						M074_1916	Hcp (TssD)	JGDD01000090.1	EXZ00843.1|JGDD01000090.1:complement(34345..34755)	hypothetical protein M074_1916	7.6e-12	43.2
						M074_1917	Hcp (TssD)	JGDD01000090.1	EXZ00665.1|JGDD01000090.1:complement(34762..35169)	hypothetical protein M074_1917	6.9e-16	56.5
						M074_1918	Hcp (TssD)	JGDD01000090.1	EXZ00702.1|JGDD01000090.1:complement(35204..35608)	hypothetical protein M074_1918	7.5e-21	72.8
						M074_1919	Hcp (TssD)	JGDD01000090.1	EXZ00708.1|JGDD01000090.1:complement(35614..36042)	hypothetical protein M074_1919	3.4e-26	90.4
						M074_1922	ClpV (TssH)	JGDD01000090.1	EXZ00640.1|JGDD01000090.1:complement(37352..39835)	chaperone protein ClpB	0	1540.3
						M074_1923	TssC	JGDD01000090.1	EXZ00656.1|JGDD01000090.1:complement(39848..41227)	hypothetical protein M074_1923	2e-280	928.1
						M074_1924	TssB	JGDD01000090.1	EXZ00781.1|JGDD01000090.1:complement(41243..41692)	hypothetical protein M074_1924	1.6e-77	256.8
						M074_1925	Hcp (TssD)	JGDD01000090.1	EXZ00790.1|JGDD01000090.1:complement(41782..42171)	hypothetical protein M074_1925	3.2e-25	87.2
						M074_1926	TetR	JGDD01000090.1	EXZ00577.1|JGDD01000090.1:complement(42612..43352)	hypothetical protein M074_1926	6.2e-86	285.7
						M074_2505	ClpV (TssH)	JGDD01000098.1	EXZ00255.1|JGDD01000098.1:complement(14390..16924)	istB-like ATP binding family protein	1.1e-168	560.7
99	Bacteroides fragilis str DS-208	B. fragilis	PRJNA206107			M072_1122	ClpV (TssH)	JGDE01000044.1	EXZ06424.1|JGDE01000044.1:complement(4194..6782)	ATP-dependent chaperone protein ClpB	4.8e-197	654.5
						M072_2186	ClpV (TssH)	JGDE01000098.1	EXZ05391.1|JGDE01000098.1:complement(13486..16020)	istB-like ATP binding family protein	5.9e-169	561.6
100	Bacteroides fragilis str DS-71	B. fragilis	PRJNA206108			M073_1061	ClpV (TssH)	JGDF01000041.1	EXZ10914.1|JGDF01000041.1:complement(9889..12477)	ATP-dependent chaperone protein ClpB	4.7e-197	654.5
				architecture 3		M073_1825	TssR	JGDF01000079.1	EXZ10160.1|JGDF01000079.1:complement(17548..19920)	hypothetical protein M073_1825	0	1285.6
				start	stop	M073_1826	TssP	JGDF01000079.1	EXZ10161.1|JGDF01000079.1:complement(19922..20752)	PKD domain protein	5.1e-124	411.3
				17548	42416	M073_1827	TssO	JGDF01000079.1	EXZ10162.1|JGDF01000079.1:complement(20812..21339)	hypothetical protein M073_1827	4e-87	288.3
				links		M073_1828	TssQ	JGDF01000079.1	EXZ10163.1|JGDF01000079.1:complement(21352..21855)	hypothetical protein M073_1828	3.2e-74	246.2
				[GenBank]	[Fasta]	M073_1829	TssG	JGDF01000079.1	EXZ10164.1|JGDF01000079.1:complement(21861..22817)	hypothetical protein M073_1829	1e-147	489.3
						M073_1830	TssK	JGDF01000079.1	EXZ10165.1|JGDF01000079.1:complement(22819..23961)	hypothetical protein M073_1830	1.2e-203	674.1
						M073_1831	TssN	JGDF01000079.1	EXZ10166.1|JGDF01000079.1:complement(23989..24837)	putative membrane protein	1.3e-142	472.1
						M073_1834	PAAR	JGDF01000079.1	EXZ10169.1|JGDF01000079.1:complement(29212..29859)	PAAR motif family protein	8.9e-51	170.8
						M073_1835	VgrG (TssI)	JGDF01000079.1	EXZ10170.1|JGDF01000079.1:complement(29920..31770)	phage late control D family protein	1e-296	983.3
						M073_1836	TssF	JGDF01000079.1	EXZ10171.1|JGDF01000079.1:complement(31796..33613)	hypothetical protein M073_1836	8.9e-288	953.7
						M073_1837	TssE	JGDF01000079.1	EXZ10172.1|JGDF01000079.1:complement(33644..34084)	lysozyme family protein	3.3e-74	245.7
						M073_1838	Hcp (TssD)	JGDF01000079.1	EXZ10173.1|JGDF01000079.1:complement(34544..34963)	hypothetical protein M073_1838	1.1e-13	49.2
						M073_1839	Hcp (TssD)	JGDF01000079.1	EXZ10174.1|JGDF01000079.1:complement(34966..35373)	hypothetical protein M073_1839	1.1e-16	59.1
						M073_1841	Hcp (TssD)	JGDF01000079.1	EXZ10176.1|JGDF01000079.1:complement(36879..37208)	hypothetical protein M073_1841	4.8e-23	80
						M073_1842	Hcp (TssD)	JGDF01000079.1	EXZ10177.1|JGDF01000079.1:complement(37289..37510)	hypothetical protein M073_1842	3.4e-14	50.9
						M073_1843	ClpV (TssH)	JGDF01000079.1	EXZ10178.1|JGDF01000079.1:complement(37733..40216)	chaperone protein ClpB	0	1539.3
						M073_1844	TssC	JGDF01000079.1	EXZ10179.1|JGDF01000079.1:complement(40229..41608)	hypothetical protein M073_1844	1.2e-280	928.8
						M073_1845	TssB	JGDF01000079.1	EXZ10180.1|JGDF01000079.1:complement(41624..42073)	hypothetical protein M073_1845	1.5e-77	256.8
						M073_1846	Hcp (TssD)	JGDF01000079.1	EXZ10181.1|JGDF01000079.1:complement(42162..42416)	hypothetical protein M073_1846	1.1e-16	59
				extension		M073_1847	TetR	JGDF01000080.1	EXZ10140.1|JGDF01000080.1:complement(299..1039)	hypothetical protein M073_1847	6e-86	285.7
						M073_2219	ClpV (TssH)	JGDF01000093.1	EXZ09732.1|JGDF01000093.1:complement(5349..7883)	istB-like ATP binding family protein	5.8e-169	561.6
101	Bacteroides fragilis str Ds-233	B. fragilis	PRJNA206106			M071_1101	ClpV (TssH)	JGDG01000252.1	EXZ14977.1|JGDG01000252.1:complement(9917..12505)	ATP-dependent chaperone protein ClpB	1.8e-197	655.9
				missed: ClpV & VgrG on		M071_1746	TssR	JGDG01000339.1	EXZ14331.1|JGDG01000339.1:complement(7800..10172)	hypothetical protein M071_1746	0	1284.2
				different contigs		M071_1747	TssP	JGDG01000339.1	EXZ14332.1|JGDG01000339.1:complement(10174..11067)	PKD domain protein	9.6e-130	430.1
				architecture 3		M071_1748	TssO	JGDG01000339.1	EXZ14333.1|JGDG01000339.1:complement(11064..11591)	hypothetical protein M071_1748	7.3e-87	287.5
						M071_1749	TssQ	JGDG01000339.1	EXZ14334.1|JGDG01000339.1:complement(11604..12107)	hypothetical protein M071_1749	3.3e-74	246.2
						M071_1750	TssG	JGDG01000339.1	EXZ14335.1|JGDG01000339.1:complement(12113..13069)	hypothetical protein M071_1750	5.5e-147	486.9
						M071_1751	TssK	JGDG01000339.1	EXZ14336.1|JGDG01000339.1:complement(13071..14195)	hypothetical protein M071_1751	4.9e-200	662.2
						M071_1752	TssN	JGDG01000339.1	EXZ14337.1|JGDG01000339.1:complement(14241..15089)	putative membrane protein	1.3e-141	468.9
						M071_1758	VgrG (TssI)	JGDG01000340.1	EXZ14318.1|JGDG01000340.1:complement(3924..5729)	phage late control D family protein	1.8e-290	962.7
						M071_1759	TssF	JGDG01000340.1	EXZ14319.1|JGDG01000340.1:complement(5755..7572)	hypothetical protein M071_1759	9.3e-288	953.7
						M071_1760	TssE	JGDG01000340.1	EXZ14320.1|JGDG01000340.1:complement(7603..8043)	lysozyme family protein	3.4e-74	245.7
						M071_1761	TagC	JGDG01000340.1	EXZ14321.1|JGDG01000340.1:complement(8040..8498)	hypothetical protein M071_1761	1.4e-106	351
						M071_1762	Hcp (TssD)	JGDG01000340.1	EXZ14322.1|JGDG01000340.1:complement(8503..8922)	hypothetical protein M071_1762	4.5e-13	47.2
						M071_1763	Hcp (TssD)	JGDG01000340.1	EXZ14323.1|JGDG01000340.1:complement(8925..9332)	hypothetical protein M071_1763	1.1e-16	59.1
						M071_1766	Hcp (TssD)	JGDG01000341.1	EXZ14309.1|JGDG01000341.1:complement(1196..1600)	hypothetical protein M071_1766	3.6e-23	80.4
						M071_1767	Hcp (TssD)	JGDG01000341.1	EXZ14310.1|JGDG01000341.1:complement(1606..2034)	hypothetical protein M071_1767	2.1e-24	84.5
						M071_1768	ClpV (TssH)	JGDG01000341.1	EXZ14311.1|JGDG01000341.1:complement(2050..4533)	chaperone protein ClpB	0	1533.9
						M071_1769	TssC	JGDG01000341.1	EXZ14312.1|JGDG01000341.1:complement(4546..5925)	hypothetical protein M071_1769	1.2e-280	928.8
						M071_1770	TssB	JGDG01000341.1	EXZ14313.1|JGDG01000341.1:complement(5941..6390)	hypothetical protein M071_1770	1.5e-77	256.8
						M071_1771	Hcp (TssD)	JGDG01000341.1	EXZ14314.1|JGDG01000341.1:complement(6481..6735)	hypothetical protein M071_1771	1.1e-16	59
						M071_2224	ClpV (TssH)	JGDG01000400.1	EXZ13867.1|JGDG01000400.1:complement(4365..6899)	istB-like ATP binding family protein	5.8e-169	561.6
102	Bacteroides fragilis str I1345	B. fragilis	PRJNA206101			M066_1236	ClpV (TssH)	JGEW01000014.1	EYB19892.1|JGEW01000014.1:complement(38767..41355)	ATP-dependent chaperone protein ClpB	4.9e-197	654.5
				architecture 3		M066_2006	TssR	JGEW01000022.1	EYB18898.1|JGEW01000022.1:complement(117707..120079)	hypothetical protein M066_2006	0	1282.9
				start	stop	M066_2007	TssP	JGEW01000022.1	EYB18899.1|JGEW01000022.1:complement(120081..120974)	PKD domain protein	1.7e-130	432.7
				117707	149013	M066_2008	TssO	JGEW01000022.1	EYB18900.1|JGEW01000022.1:complement(120971..121498)	hypothetical protein M066_2008	5.5e-87	288
				links		M066_2009	TssQ	JGEW01000022.1	EYB18901.1|JGEW01000022.1:complement(121511..122014)	hypothetical protein M066_2009	3.4e-74	246.2
				[GenBank]	[Fasta]	M066_2010	TssG	JGEW01000022.1	EYB18902.1|JGEW01000022.1:complement(122020..122976)	hypothetical protein M066_2010	2.3e-147	488.2
						M066_2011	TssK	JGEW01000022.1	EYB18903.1|JGEW01000022.1:complement(122978..124120)	hypothetical protein M066_2011	5.9e-204	675.2
						M066_2012	TssN	JGEW01000022.1	EYB18904.1|JGEW01000022.1:complement(124148..124996)	putative membrane protein	8.4e-142	469.5
						M066_2015	TagA	JGEW01000022.1	EYB18907.1|JGEW01000022.1:complement(125981..126751)	TPR repeat family protein	5.3e-76	254.2
						M066_2023	VgrG (TssI)	JGEW01000022.1	EYB18915.1|JGEW01000022.1:complement(134854..136659)	phage late control D family protein	1.1e-293	973.3
						M066_2024	TssF	JGEW01000022.1	EYB18916.1|JGEW01000022.1:complement(136685..138502)	hypothetical protein M066_2024	5.8e-286	947.8
						M066_2025	TssE	JGEW01000022.1	EYB18917.1|JGEW01000022.1:complement(138533..138973)	lysozyme family protein	3.5e-74	245.7
						M066_2027	Hcp (TssD)	JGEW01000022.1	EYB18919.1|JGEW01000022.1:complement(139433..139852)	hypothetical protein M066_2027	4.4e-13	47.2
						M066_2028	Hcp (TssD)	JGEW01000022.1	EYB18920.1|JGEW01000022.1:complement(139855..140262)	hypothetical protein M066_2028	1e-17	62.5
						M066_2032	Hcp (TssD)	JGEW01000022.1	EYB18924.1|JGEW01000022.1:complement(142570..142998)	hypothetical protein M066_2032	1.1e-23	82.2
						M066_2033	ClpV (TssH)	JGEW01000022.1	EYB18925.1|JGEW01000022.1:complement(143014..145497)	chaperone protein ClpB	0	1535.4
						M066_2034	TssC	JGEW01000022.1	EYB18926.1|JGEW01000022.1:complement(145510..146889)	hypothetical protein M066_2034	1.8e-280	928.3
						M066_2035	TssB	JGEW01000022.1	EYB18927.1|JGEW01000022.1:complement(146905..147354)	hypothetical protein M066_2035	1.6e-77	256.8
						M066_2036	Hcp (TssD)	JGEW01000022.1	EYB18928.1|JGEW01000022.1:complement(147443..147697)	hypothetical protein M066_2036	1.2e-16	59
						M066_2037	TetR	JGEW01000022.1	EYB18929.1|JGEW01000022.1:complement(148273..149013)	hypothetical protein M066_2037	5.1e-86	286
						M066_2488	ClpV (TssH)	JGEW01000023.1	EYB18678.1|JGEW01000023.1:complement(65392..67926)	istB-like ATP binding family protein	6.1e-169	561.6
103	Bacteroides fragilis str J-143-4	B. fragilis	PRJNA206102			M067_1125	ClpV (TssH)	JGDH01000019.1	EXZ20433.1|JGDH01000019.1:complement(15187..17775)	ATP-dependent chaperone protein ClpB	5.4e-197	654.5
				extension		M067_2042	TssR	JGDH01000045.1	EXZ19544.1|JGDH01000045.1:complement(32080..34452)	hypothetical protein M067_2042	0	1285.8
						M067_2043	TssP	JGDH01000045.1	EXZ19545.1|JGDH01000045.1:complement(34454..35284)	PKD domain protein	3.4e-124	412
						M067_2044	TssO	JGDH01000045.1	EXZ19546.1|JGDH01000045.1:complement(35344..35871)	hypothetical protein M067_2044	4.6e-87	288.3
						M067_2045	TssQ	JGDH01000045.1	EXZ19547.1|JGDH01000045.1:complement(35884..36387)	hypothetical protein M067_2045	3.7e-74	246.2
						M067_2046	TssG	JGDH01000045.1	EXZ19548.1|JGDH01000045.1:complement(36393..37349)	hypothetical protein M067_2046	4.6e-147	487.3
						M067_2047	TssK	JGDH01000045.1	EXZ19549.1|JGDH01000045.1:complement(37351..38493)	hypothetical protein M067_2047	4.8e-203	672.3
						M067_2048	TssN	JGDH01000045.1	EXZ19550.1|JGDH01000045.1:complement(38521..39369)	putative membrane protein	4.7e-142	470.5
				architecture 3		M067_2052	TssN	JGDH01000047.1	EXZ19482.1|JGDH01000047.1:complement(315..1163)	putative membrane protein	4.7e-142	470.5
				start	stop	M067_2055	PAAR	JGDH01000047.1	EXZ19485.1|JGDH01000047.1:complement(5328..5954)	PAAR motif family protein	2.7e-48	162.7
				315	20222	M067_2056	VgrG (TssI)	JGDH01000047.1	EXZ19486.1|JGDH01000047.1:complement(6018..7868)	phage late control D family protein	4.2e-296	981.5
				links		M067_2057	TssF	JGDH01000047.1	EXZ19487.1|JGDH01000047.1:complement(7894..9711)	hypothetical protein M067_2057	5.7e-287	951.3
				[GenBank]	[Fasta]	M067_2058	TssE	JGDH01000047.1	EXZ19488.1|JGDH01000047.1:complement(9742..10182)	lysozyme family protein	8.3e-74	244.6
						M067_2060	Hcp (TssD)	JGDH01000047.1	EXZ19490.1|JGDH01000047.1:complement(10642..11061)	hypothetical protein M067_2060	4.3e-13	47.4
						M067_2061	Hcp (TssD)	JGDH01000047.1	EXZ19491.1|JGDH01000047.1:complement(11064..11471)	hypothetical protein M067_2061	1.1e-17	62.5
						M067_2065	Hcp (TssD)	JGDH01000047.1	EXZ19495.1|JGDH01000047.1:complement(13779..14207)	hypothetical protein M067_2065	3.2e-23	80.8
						M067_2066	ClpV (TssH)	JGDH01000047.1	EXZ19496.1|JGDH01000047.1:complement(14223..16706)	chaperone protein ClpB	0	1537.6
						M067_2067	TssC	JGDH01000047.1	EXZ19497.1|JGDH01000047.1:complement(16719..18098)	hypothetical protein M067_2067	1.4e-280	928.8
						M067_2068	TssB	JGDH01000047.1	EXZ19498.1|JGDH01000047.1:complement(18114..18563)	hypothetical protein M067_2068	1.7e-77	256.8
						M067_2069	Hcp (TssD)	JGDH01000047.1	EXZ19499.1|JGDH01000047.1:complement(18652..19041)	hypothetical protein M067_2069	2.7e-25	87.6
						M067_2070	TetR	JGDH01000047.1	EXZ19500.1|JGDH01000047.1:complement(19482..20222)	hypothetical protein M067_2070	6.9e-86	285.7
						M067_2468	ClpV (TssH)	JGDH01000062.1	EXZ19118.1|JGDH01000062.1:complement(5360..7894)	istB-like ATP binding family protein	6.5e-169	561.6
						M067_4543	Hcp (TssD)	JGDH01000150.1	EXZ17054.1|JGDH01000150.1:complement(1862..3298)	hypothetical protein M067_4543	1.3e-15	55.7
				architecture 1		M067_4573	TetR	JGDH01000150.1	EXZ17084.1|JGDH01000150.1:complement(27104..27880)	bacterial regulatory s, tetR family protein	9e-90	298.4
				start	stop	M067_4576	TssC	JGDH01000150.1	EXZ17087.1|JGDH01000150.1:complement(29758..31137)	hypothetical protein M067_4576	3.1e-261	865
				27104	54573	M067_4577	TssB	JGDH01000150.1	EXZ17088.1|JGDH01000150.1:complement(31150..31617)	hypothetical protein M067_4577	9.2e-82	270.6
				links		M067_4578	TssE	JGDH01000150.1	EXZ17089.1|JGDH01000150.1:31785..32207	lysozyme family protein	4.3e-65	216.4
				[GenBank]	[Fasta]	M067_4579	TssF	JGDH01000150.1	EXZ17090.1|JGDH01000150.1:32215..33990	hypothetical protein M067_4579	2.5e-284	942.5
						M067_4580	ClpV (TssH)	JGDH01000150.1	EXZ17091.1|JGDH01000150.1:34191..36425	istB-like ATP binding family protein	0	1326.7
						M067_4581	TssG	JGDH01000150.1	EXZ17092.1|JGDH01000150.1:36419..37345	hypothetical protein M067_4581	2.8e-129	428.9
						M067_4582	TssN	JGDH01000150.1	EXZ17093.1|JGDH01000150.1:37359..38237	putative membrane protein	3.4e-133	441.4
						M067_4583	TssK	JGDH01000150.1	EXZ17094.1|JGDH01000150.1:38241..39389	hypothetical protein M067_4583	1.8e-187	621
						M067_4584	TssQ	JGDH01000150.1	EXZ17095.1|JGDH01000150.1:39410..39907	hypothetical protein M067_4584	4.8e-71	236
						M067_4585	TssO	JGDH01000150.1	EXZ17096.1|JGDH01000150.1:39904..40350	hypothetical protein M067_4585	3.5e-71	236.6
						M067_4586	TssP	JGDH01000150.1	EXZ17097.1|JGDH01000150.1:40361..41302	PKD domain protein	2.4e-182	603.1
						M067_4587	TssR	JGDH01000150.1	EXZ17098.1|JGDH01000150.1:41404..43647	hypothetical protein M067_4587	0	1064.4
						M067_4588	TagB	JGDH01000150.1	EXZ17099.1|JGDH01000150.1:43653..44456	hypothetical protein M067_4588	1.8e-174	576.7
						M067_4589	Hcp (TssD)	JGDH01000150.1	EXZ17100.1|JGDH01000150.1:45063..45365	hypothetical protein M067_4589	1.4e-18	65.5
						M067_4590	VgrG (TssI)	JGDH01000150.1	EXZ17101.1|JGDH01000150.1:45476..47239	phage late control D family protein	4.5e-268	888.9
						M067_4591	TagA	JGDH01000150.1	EXZ17102.1|JGDH01000150.1:47246..48622	hypothetical protein M067_4591	6e-191	633.3
						M067_4592	PAAR_Rhs	JGDH01000150.1	EXZ17103.1|JGDH01000150.1:48894..53348	RHS repeat-associated core domain protein	0	2440.3
						M067_4594	PAAR	JGDH01000150.1	EXZ17105.1|JGDH01000150.1:54028..54573	putative Rhs domain protein, partial	9.3e-47	157.6
						M067_4903	Hcp (TssD)	JGDH01000208.1	EXZ16752.1|JGDH01000208.1:complement(4127..4414)	hypothetical protein M067_4903	2.4e-17	61.4
						M067_4908	Rhs	JGDH01000208.1	EXZ16757.1|JGDH01000208.1:complement(8831..9631)	RHS repeat-associated core domain protein	3.2e-92	308.6
						M067_5054	TssN	JGDH01000240.1	EXZ16606.1|JGDH01000240.1:complement(438..1286)	putative membrane protein	4.7e-142	470.5
104	Bacteroides fragilis str J38-1	B. fragilis	PRJNA206103			M068_1123	ClpV (TssH)	JGDV01000021.1	EXZ90169.1|JGDV01000021.1:complement(84568..87156)	ATP-dependent chaperone protein ClpB	4.8e-197	654.5
				architecture 3		M068_1985	TssR	JGDV01000034.1	EXZ89356.1|JGDV01000034.1:complement(17438..19810)	hypothetical protein M068_1985	0	1282
				start	stop	M068_1986	TssP	JGDV01000034.1	EXZ89229.1|JGDV01000034.1:complement(19812..20705)	PKD domain protein	3.6e-130	431.5
				17438	48743	M068_1987	TssO	JGDV01000034.1	EXZ89274.1|JGDV01000034.1:complement(20702..21229)	hypothetical protein M068_1987	5.3e-87	288
				links		M068_1988	TssQ	JGDV01000034.1	EXZ89333.1|JGDV01000034.1:complement(21242..21745)	hypothetical protein M068_1988	3.3e-74	246.2
				[GenBank]	[Fasta]	M068_1989	TssG	JGDV01000034.1	EXZ89099.1|JGDV01000034.1:complement(21751..22707)	hypothetical protein M068_1989	1.1e-146	486
						M068_1990	TssK	JGDV01000034.1	EXZ89204.1|JGDV01000034.1:complement(22709..23851)	hypothetical protein M068_1990	5.7e-204	675.2
						M068_1991	TssN	JGDV01000034.1	EXZ89337.1|JGDV01000034.1:complement(23879..24727)	putative membrane protein	8.1e-142	469.5
						M068_1994	TagA	JGDV01000034.1	EXZ89058.1|JGDV01000034.1:complement(25712..26482)	TPR repeat family protein	5.1e-76	254.2
						M068_2002	VgrG (TssI)	JGDV01000034.1	EXZ89127.1|JGDV01000034.1:complement(34585..36390)	phage late control D family protein	1.1e-293	973.3
						M068_2003	TssF	JGDV01000034.1	EXZ89142.1|JGDV01000034.1:complement(36416..38233)	hypothetical protein M068_2003	5.6e-286	947.8
						M068_2004	TssE	JGDV01000034.1	EXZ89208.1|JGDV01000034.1:complement(38264..38704)	lysozyme family protein	3.4e-74	245.7
						M068_2006	Hcp (TssD)	JGDV01000034.1	EXZ89131.1|JGDV01000034.1:complement(39164..39583)	hypothetical protein M068_2006	4.3e-13	47.2
						M068_2007	Hcp (TssD)	JGDV01000034.1	EXZ89198.1|JGDV01000034.1:complement(39586..39993)	hypothetical protein M068_2007	1e-17	62.5
						M068_2011	Hcp (TssD)	JGDV01000034.1	EXZ89107.1|JGDV01000034.1:complement(42301..42729)	hypothetical protein M068_2011	1e-23	82.2
						M068_2012	ClpV (TssH)	JGDV01000034.1	EXZ89128.1|JGDV01000034.1:complement(42745..45228)	chaperone protein ClpB	0	1538.8
						M068_2013	TssC	JGDV01000034.1	EXZ89285.1|JGDV01000034.1:complement(45241..46620)	hypothetical protein M068_2013	9.3e-281	929.2
						M068_2014	TssB	JGDV01000034.1	EXZ89348.1|JGDV01000034.1:complement(46636..47085)	hypothetical protein M068_2014	1.5e-77	256.8
						M068_2015	Hcp (TssD)	JGDV01000034.1	EXZ89076.1|JGDV01000034.1:complement(47174..47485)	hypothetical protein M068_2015	2.3e-22	77.8
						M068_2016	TetR	JGDV01000034.1	EXZ89201.1|JGDV01000034.1:complement(48003..48743)	hypothetical protein M068_2016	6.1e-86	285.7
						M068_2454	ClpV (TssH)	JGDV01000043.1	EXZ88886.1|JGDV01000043.1:complement(14029..16563)	istB-like ATP binding family protein	5.8e-169	561.6
105	Bacteroides fragilis str Korea 419	B. fragilis	PRJNA206100			M065_2104	ClpV (TssH)	JGDW01000043.1	EXZ95448.1|JGDW01000043.1:complement(15444..18032)	ATP-dependent chaperone protein ClpB	6.6e-197	654.5
				architecture 3		M065_2752	TssR	JGDW01000059.1	EXZ94791.1|JGDW01000059.1:complement(43808..46180)	hypothetical protein M065_2752	0	1288.8
				start	stop	M065_2754	TssO	JGDW01000059.1	EXZ94793.1|JGDW01000059.1:complement(47072..47599)	hypothetical protein M065_2754	1e-86	287.5
				43808	74021	M065_2755	TssQ	JGDW01000059.1	EXZ94794.1|JGDW01000059.1:complement(47612..48115)	hypothetical protein M065_2755	4.5e-74	246.2
				links		M065_2756	TssG	JGDW01000059.1	EXZ94795.1|JGDW01000059.1:complement(48121..49077)	hypothetical protein M065_2756	4.4e-147	487.7
				[GenBank]	[Fasta]	M065_2757	TssK	JGDW01000059.1	EXZ94796.1|JGDW01000059.1:complement(49079..50221)	hypothetical protein M065_2757	1.4e-203	674.4
						M065_2758	TssN	JGDW01000059.1	EXZ94797.1|JGDW01000059.1:complement(50249..51097)	putative membrane protein	2.9e-142	471.5
						M065_2766	VgrG (TssI)	JGDW01000059.1	EXZ94805.1|JGDW01000059.1:complement(60161..61951)	phage late control D family protein	1.4e-287	953.6
						M065_2767	TssF	JGDW01000059.1	EXZ94806.1|JGDW01000059.1:complement(61992..63770)	hypothetical protein M065_2767	1.6e-281	933.6
						M065_2769	TssE	JGDW01000059.1	EXZ94808.1|JGDW01000059.1:complement(63840..64280)	lysozyme family protein	4.6e-74	245.7
						M065_2771	Hcp (TssD)	JGDW01000059.1	EXZ94810.1|JGDW01000059.1:complement(64740..65159)	hypothetical protein M065_2771	6.9e-13	47
						M065_2772	Hcp (TssD)	JGDW01000059.1	EXZ94811.1|JGDW01000059.1:complement(65162..65569)	hypothetical protein M065_2772	1.4e-16	59.1
						M065_2774	Hcp (TssD)	JGDW01000059.1	EXZ94813.1|JGDW01000059.1:complement(67168..67572)	hypothetical protein M065_2774	3.9e-23	80.8
						M065_2775	Hcp (TssD)	JGDW01000059.1	EXZ94814.1|JGDW01000059.1:complement(67578..68006)	hypothetical protein M065_2775	2.1e-24	84.9
						M065_2776	ClpV (TssH)	JGDW01000059.1	EXZ94815.1|JGDW01000059.1:complement(68022..70505)	chaperone protein ClpB	0	1539.8
						M065_2777	TssC	JGDW01000059.1	EXZ94816.1|JGDW01000059.1:complement(70518..71897)	hypothetical protein M065_2777	1.7e-280	928.8
						M065_2778	TssB	JGDW01000059.1	EXZ94817.1|JGDW01000059.1:complement(71913..72362)	hypothetical protein M065_2778	2.1e-77	256.8
						M065_2779	Hcp (TssD)	JGDW01000059.1	EXZ94818.1|JGDW01000059.1:complement(72451..72705)	hypothetical protein M065_2779	1.6e-16	59
						M065_2780	TetR	JGDW01000059.1	EXZ94819.1|JGDW01000059.1:complement(73281..74021)	hypothetical protein M065_2780	8.4e-86	285.7
						M065_3259	ClpV (TssH)	JGDW01000065.1	EXZ94295.1|JGDW01000065.1:complement(79805..82339)	istB-like ATP binding family protein	8e-169	561.6
106	Bacteroides fragilis str S13 L11	B. fragilis	PRJNA206121	extension		M086_1064	ClpV (TssH)	JGDI01000127.1	EXZ25130.1|JGDI01000127.1:complement(635..3223)	ATP-dependent chaperone protein ClpB	4.9e-197	654.5
						M086_1665	TssR	JGDI01000215.1	EXZ24533.1|JGDI01000215.1:complement(3660..6032)	hypothetical protein M086_1665	0	1283.5
						M086_1666	TssP	JGDI01000215.1	EXZ24534.1|JGDI01000215.1:complement(6034..6927)	PKD domain protein	2e-130	432.4
						M086_1667	TssO	JGDI01000215.1	EXZ24535.1|JGDI01000215.1:complement(6924..7451)	hypothetical protein M086_1667	4.2e-87	288.3
						M086_1668	TssQ	JGDI01000215.1	EXZ24536.1|JGDI01000215.1:complement(7464..7967)	hypothetical protein M086_1668	3.4e-74	246.2
						M086_1669	TssG	JGDI01000215.1	EXZ24537.1|JGDI01000215.1:complement(7973..8929)	hypothetical protein M086_1669	2.3e-147	488.2
						M086_1672	TssN	JGDI01000215.1	EXZ24540.1|JGDI01000215.1:complement(10102..10950)	putative membrane protein	2.5e-141	467.9
				architecture 3		M086_1678	PAAR	JGDI01000220.1	EXZ24511.1|JGDI01000220.1:complement(1..575)	PAAR motif family protein, partial	2.1e-50	169.6
				start	stop	M086_1679	VgrG (TssI)	JGDI01000220.1	EXZ24512.1|JGDI01000220.1:complement(597..2447)	phage late control D family protein	6.6e-295	977.4
				1	13187	M086_1680	TssF	JGDI01000220.1	EXZ24513.1|JGDI01000220.1:complement(2473..4290)	hypothetical protein M086_1680	7.9e-289	957.3
				links		M086_1681	TssE	JGDI01000220.1	EXZ24514.1|JGDI01000220.1:complement(4321..4761)	lysozyme family protein	3.5e-74	245.7
				[GenBank]	[Fasta]	M086_1683	Hcp (TssD)	JGDI01000220.1	EXZ24516.1|JGDI01000220.1:complement(5221..5640)	hypothetical protein M086_1683	1.3e-13	49
						M086_1684	Hcp (TssD)	JGDI01000220.1	EXZ24517.1|JGDI01000220.1:complement(5643..6050)	hypothetical protein M086_1684	9.9e-17	59.3
						M086_1686	Hcp (TssD)	JGDI01000220.1	EXZ24519.1|JGDI01000220.1:complement(7649..8053)	hypothetical protein M086_1686	2.9e-23	80.8
						M086_1687	Hcp (TssD)	JGDI01000220.1	EXZ24520.1|JGDI01000220.1:complement(8059..8487)	hypothetical protein M086_1687	5.4e-25	86.5
						M086_1688	ClpV (TssH)	JGDI01000220.1	EXZ24521.1|JGDI01000220.1:complement(8503..10986)	chaperone protein ClpB	0	1540.4
						M086_1689	TssC	JGDI01000220.1	EXZ24522.1|JGDI01000220.1:complement(10999..12378)	hypothetical protein M086_1689	3.3e-280	927.4
						M086_1690	TssB	JGDI01000220.1	EXZ24523.1|JGDI01000220.1:complement(12394..12843)	hypothetical protein M086_1690	1.6e-77	256.8
						M086_1691	Hcp (TssD)	JGDI01000220.1	EXZ24524.1|JGDI01000220.1:complement(12933..13187)	hypothetical protein M086_1691	1.2e-16	59
						M086_2087	ClpV (TssH)	JGDI01000288.1	EXZ24128.1|JGDI01000288.1:complement(6595..9129)	istB-like ATP binding family protein	6e-169	561.6
107	Bacteroides fragilis str S23L17	B. fragilis	PRJNA206172			M138_1236	ClpV (TssH)	JHEF01000014.1	EYE46693.1|JHEF01000014.1:complement(113373..115961)	ATP-dependent chaperone protein ClpB	5.1e-197	654.5
				architecture 3		M138_1917	TssR	JHEF01000022.1	EYE45362.1|JHEF01000022.1:complement(39487..41859)	hypothetical protein M138_1917	0	1286.5
				start	stop	M138_1918	TssP	JHEF01000022.1	EYE45363.1|JHEF01000022.1:complement(41861..42751)	PKD domain protein	1e-129	430.2
				39487	66133	M138_1919	TssO	JHEF01000022.1	EYE45364.1|JHEF01000022.1:complement(42751..43278)	hypothetical protein M138_1919	4.4e-87	288.3
				links		M138_1920	TssQ	JHEF01000022.1	EYE45365.1|JHEF01000022.1:complement(43291..43794)	hypothetical protein M138_1920	3.5e-74	246.2
				[GenBank]	[Fasta]	M138_1921	TssG	JHEF01000022.1	EYE45366.1|JHEF01000022.1:complement(43800..44756)	hypothetical protein M138_1921	1.1e-147	489.3
						M138_1922	TssK	JHEF01000022.1	EYE45367.1|JHEF01000022.1:complement(44758..45900)	hypothetical protein M138_1922	1.3e-203	674.1
						M138_1923	TssN	JHEF01000022.1	EYE45368.1|JHEF01000022.1:complement(45928..46776)	putative membrane protein	1.4e-142	472.1
						M138_1927	PAAR	JHEF01000022.1	EYE45372.1|JHEF01000022.1:complement(51152..51799)	PAAR motif family protein	9.7e-51	170.8
						M138_1928	VgrG (TssI)	JHEF01000022.1	EYE45373.1|JHEF01000022.1:complement(51860..53710)	phage late control D family protein	1.1e-296	983.3
						M138_1929	TssF	JHEF01000022.1	EYE45374.1|JHEF01000022.1:complement(53736..55514)	hypothetical protein M138_1929	2.2e-281	932.8
						M138_1931	TssE	JHEF01000022.1	EYE45376.1|JHEF01000022.1:complement(55584..56024)	lysozyme family protein	3.6e-74	245.7
						M138_1933	Hcp (TssD)	JHEF01000022.1	EYE45378.1|JHEF01000022.1:complement(56484..56903)	hypothetical protein M138_1933	1.2e-13	49.2
						M138_1934	Hcp (TssD)	JHEF01000022.1	EYE45379.1|JHEF01000022.1:complement(56906..57313)	hypothetical protein M138_1934	1.2e-16	59.1
						M138_1937	Hcp (TssD)	JHEF01000022.1	EYE45382.1|JHEF01000022.1:complement(59279..59683)	hypothetical protein M138_1937	3.9e-23	80.4
						M138_1938	Hcp (TssD)	JHEF01000022.1	EYE45383.1|JHEF01000022.1:complement(59689..59910)	hypothetical protein M138_1938	3.7e-14	50.9
						M138_1939	ClpV (TssH)	JHEF01000022.1	EYE45384.1|JHEF01000022.1:complement(60133..62616)	chaperone protein ClpB	0	1540.2
						M138_1940	TssC	JHEF01000022.1	EYE45385.1|JHEF01000022.1:complement(62629..64008)	hypothetical protein M138_1940	1.3e-280	928.8
						M138_1941	TssB	JHEF01000022.1	EYE45386.1|JHEF01000022.1:complement(64025..64474)	hypothetical protein M138_1941	1.6e-77	256.8
						M138_1942	Hcp (TssD)	JHEF01000022.1	EYE45387.1|JHEF01000022.1:complement(64563..64781)	hypothetical protein M138_1942	1e-14	52.7
						M138_1943	TetR	JHEF01000022.1	EYE45388.1|JHEF01000022.1:complement(65393..66133)	hypothetical protein M138_1943	6.6e-86	285.7
						M138_2363	ClpV (TssH)	JHEF01000028.1	EYE44567.1|JHEF01000028.1:complement(5621..8155)	istB-like ATP binding family protein	6.3e-169	561.6
108	Bacteroides fragilis str S23L24	B. fragilis	PRJNA206173			M139_1251	ClpV (TssH)	JGEL01000018.1	EYA67298.1|JGEL01000018.1:complement(113351..115939)	ATP-dependent chaperone protein ClpB	5.1e-197	654.5
				architecture 3		M139_1960	TssR	JGEL01000029.1	EYA66698.1|JGEL01000029.1:complement(39469..41841)	hypothetical protein M139_1960	0	1286.5
				start	stop	M139_1963	TssO	JGEL01000029.1	EYA66703.1|JGEL01000029.1:complement(42733..43260)	hypothetical protein M139_1963	4.4e-87	288.3
				39469	66115	M139_1964	TssQ	JGEL01000029.1	EYA66667.1|JGEL01000029.1:complement(43273..43776)	hypothetical protein M139_1964	3.5e-74	246.2
				links		M139_1965	TssG	JGEL01000029.1	EYA66727.1|JGEL01000029.1:complement(43782..44738)	hypothetical protein M139_1965	1.1e-147	489.3
				[GenBank]	[Fasta]	M139_1966	TssK	JGEL01000029.1	EYA66715.1|JGEL01000029.1:complement(44740..45882)	hypothetical protein M139_1966	1.3e-203	674.1
						M139_1967	TssN	JGEL01000029.1	EYA66653.1|JGEL01000029.1:complement(45910..46758)	putative membrane protein	1.4e-142	472.1
						M139_1971	PAAR	JGEL01000029.1	EYA66607.1|JGEL01000029.1:complement(51134..51781)	PAAR motif family protein	9.7e-51	170.8
						M139_1972	VgrG (TssI)	JGEL01000029.1	EYA66684.1|JGEL01000029.1:complement(51842..53692)	phage late control D family protein	1.1e-296	983.3
						M139_1973	TssF	JGEL01000029.1	EYA66692.1|JGEL01000029.1:complement(53718..55496)	hypothetical protein M139_1973	2.2e-281	932.8
						M139_1975	TssE	JGEL01000029.1	EYA66666.1|JGEL01000029.1:complement(55566..56006)	lysozyme family protein	3.6e-74	245.7
						M139_1976	TagC	JGEL01000029.1	EYA66631.1|JGEL01000029.1:complement(56003..56461)	hypothetical protein M139_1976	4.8e-107	352.6
						M139_1977	Hcp (TssD)	JGEL01000029.1	EYA66642.1|JGEL01000029.1:complement(56466..56885)	hypothetical protein M139_1977	1.2e-13	49.2
						M139_1978	Hcp (TssD)	JGEL01000029.1	EYA66699.1|JGEL01000029.1:complement(56888..57295)	hypothetical protein M139_1978	1.2e-16	59.1
						M139_1983	Hcp (TssD)	JGEL01000029.1	EYA66597.1|JGEL01000029.1:complement(59671..60099)	hypothetical protein M139_1983	2.2e-24	84.5
						M139_1984	ClpV (TssH)	JGEL01000029.1	EYA66616.1|JGEL01000029.1:complement(60115..62598)	chaperone protein ClpB	0	1540.2
						M139_1985	TssC	JGEL01000029.1	EYA66711.1|JGEL01000029.1:complement(62611..63990)	hypothetical protein M139_1985	1.3e-280	928.8
						M139_1986	TssB	JGEL01000029.1	EYA66656.1|JGEL01000029.1:complement(64007..64456)	hypothetical protein M139_1986	1.6e-77	256.8
						M139_1987	Hcp (TssD)	JGEL01000029.1	EYA66572.1|JGEL01000029.1:complement(64545..64763)	hypothetical protein M139_1987	9.9e-15	52.7
						M139_1988	TetR	JGEL01000029.1	EYA66601.1|JGEL01000029.1:complement(65375..66115)	hypothetical protein M139_1988	6.6e-86	285.7
						M139_2477	ClpV (TssH)	JGEL01000033.1	EYA66181.1|JGEL01000033.1:complement(5360..7894)	istB-like ATP binding family protein	6.3e-169	561.6
109	Bacteroides fragilis str S23 R14	no call	PRJNA206122	architecture 3		M087_1814	TssR	JGDX01000053.1	EYA00575.1|JGDX01000053.1:complement(32373..34745)	hypothetical protein M087_1814	0	1286.5
				start	stop	M087_1815	TssP	JGDX01000053.1	EYA00513.1|JGDX01000053.1:complement(34747..35640)	PKD domain protein	3e-130	431.9
				32373	59019	M087_1816	TssO	JGDX01000053.1	EYA00539.1|JGDX01000053.1:complement(35637..36164)	hypothetical protein M087_1816	4.4e-87	288.3
				links		M087_1817	TssQ	JGDX01000053.1	EYA00573.1|JGDX01000053.1:complement(36177..36680)	hypothetical protein M087_1817	3.5e-74	246.2
				[GenBank]	[Fasta]	M087_1818	TssG	JGDX01000053.1	EYA00487.1|JGDX01000053.1:complement(36686..37642)	hypothetical protein M087_1818	1.1e-147	489.3
						M087_1819	TssK	JGDX01000053.1	EYA00536.1|JGDX01000053.1:complement(37644..38786)	hypothetical protein M087_1819	1.3e-203	674.1
						M087_1820	TssN	JGDX01000053.1	EYA00607.1|JGDX01000053.1:complement(38814..39662)	putative membrane protein	1.4e-142	472.1
						M087_1824	PAAR	JGDX01000053.1	EYA00550.1|JGDX01000053.1:complement(44038..44727)	PAAR motif family protein	1.3e-56	190.2
						M087_1825	VgrG (TssI)	JGDX01000053.1	EYA00525.1|JGDX01000053.1:complement(44746..46596)	phage late control D family protein	1.1e-296	983.3
						M087_1826	TssF	JGDX01000053.1	EYA00467.1|JGDX01000053.1:complement(46622..48439)	hypothetical protein M087_1826	9.7e-288	953.7
						M087_1827	TssE	JGDX01000053.1	EYA00549.1|JGDX01000053.1:complement(48470..48910)	lysozyme family protein	3.6e-74	245.7
						M087_1829	Hcp (TssD)	JGDX01000053.1	EYA00591.1|JGDX01000053.1:complement(49370..49789)	hypothetical protein M087_1829	1.2e-13	49.2
						M087_1830	Hcp (TssD)	JGDX01000053.1	EYA00576.1|JGDX01000053.1:complement(49792..50199)	hypothetical protein M087_1830	1.2e-16	59.1
						M087_1836	Hcp (TssD)	JGDX01000053.1	EYA00516.1|JGDX01000053.1:complement(52575..53003)	hypothetical protein M087_1836	2.2e-24	84.5
						M087_1837	ClpV (TssH)	JGDX01000053.1	EYA00600.1|JGDX01000053.1:complement(53019..55502)	chaperone protein ClpB	0	1540.2
						M087_1838	TssC	JGDX01000053.1	EYA00521.1|JGDX01000053.1:complement(55515..56894)	hypothetical protein M087_1838	1.3e-280	928.8
						M087_1839	TssB	JGDX01000053.1	EYA00548.1|JGDX01000053.1:complement(56911..57360)	hypothetical protein M087_1839	1.6e-77	256.8
						M087_1840	Hcp (TssD)	JGDX01000053.1	EYA00529.1|JGDX01000053.1:complement(57449..57703)	hypothetical protein M087_1840	1.2e-16	59
						M087_1841	TetR	JGDX01000053.1	EYA00547.1|JGDX01000053.1:complement(58279..59019)	hypothetical protein M087_1841	6.6e-86	285.7
						M087_2326	ClpV (TssH)	JGDX01000063.1	EYA00097.1|JGDX01000063.1:complement(7295..9829)	istB-like ATP binding family protein	6.3e-169	561.6
						M087_3086	ClpV (TssH)	JGDX01000080.1	EXZ99337.1|JGDX01000080.1:62932..65520	ATP-dependent chaperone protein ClpB	5.1e-197	654.5
110	Bacteroides fragilis str S24L15	B. fragilis	PRJNA206166			M132_1070	ClpV (TssH)	JGEM01000022.1	EYA72309.1|JGEM01000022.1:complement(114472..117060)	ATP-dependent chaperone protein ClpB	4.9e-197	654.5
				missed: ClpV & VgrG on		M132_1795	TssR	JGEM01000048.1	EYA71518.1|JGEM01000048.1:complement(17430..19802)	hypothetical protein M132_1795	0	1284.2
				different contigs		M132_1796	TssP	JGEM01000048.1	EYA71519.1|JGEM01000048.1:complement(19804..20697)	PKD domain protein	2.9e-130	431.9
				architecture 3		M132_1797	TssO	JGEM01000048.1	EYA71520.1|JGEM01000048.1:complement(20694..21221)	hypothetical protein M132_1797	4.2e-87	288.3
						M132_1798	TssQ	JGEM01000048.1	EYA71521.1|JGEM01000048.1:complement(21234..21737)	hypothetical protein M132_1798	3.4e-74	246.2
						M132_1799	TssG	JGEM01000048.1	EYA71522.1|JGEM01000048.1:complement(21743..22699)	hypothetical protein M132_1799	1.5e-147	488.8
						M132_1800	TssK	JGEM01000048.1	EYA71523.1|JGEM01000048.1:complement(22701..23843)	hypothetical protein M132_1800	1.3e-203	674.1
						M132_1801	TssN	JGEM01000048.1	EYA71524.1|JGEM01000048.1:complement(23871..24719)	putative membrane protein	1.6e-141	468.6
						M132_1808	VgrG (TssI)	JGEM01000049.1	EYA71499.1|JGEM01000049.1:complement(5643..7499)	phage late control D family protein	2.8e-290	962.1
						M132_1809	TssF	JGEM01000049.1	EYA71500.1|JGEM01000049.1:complement(7525..9342)	hypothetical protein M132_1809	2.7e-288	955.5
						M132_1810	TssE	JGEM01000049.1	EYA71501.1|JGEM01000049.1:complement(9373..9813)	lysozyme family protein	3.5e-74	245.7
						M132_1812	Hcp (TssD)	JGEM01000049.1	EYA71503.1|JGEM01000049.1:complement(10273..10692)	hypothetical protein M132_1812	5.1e-13	47
						M132_1813	Hcp (TssD)	JGEM01000049.1	EYA71504.1|JGEM01000049.1:complement(10695..11102)	hypothetical protein M132_1813	1e-17	62.5
						M132_1818	Hcp (TssD)	JGEM01000050.1	EYA71489.1|JGEM01000050.1:complement(1525..1953)	hypothetical protein M132_1818	1.1e-23	82.2
						M132_1819	ClpV (TssH)	JGEM01000050.1	EYA71490.1|JGEM01000050.1:complement(1969..4452)	chaperone protein ClpB	0	1543.1
						M132_1820	TssC	JGEM01000050.1	EYA71491.1|JGEM01000050.1:complement(4465..5844)	hypothetical protein M132_1820	1.3e-280	928.8
						M132_1821	TssB	JGEM01000050.1	EYA71492.1|JGEM01000050.1:complement(5860..6309)	hypothetical protein M132_1821	1.6e-77	256.8
						M132_1822	Hcp (TssD)	JGEM01000050.1	EYA71493.1|JGEM01000050.1:complement(6398..6787)	hypothetical protein M132_1822	3.3e-25	87.2
						M132_1823	TetR	JGEM01000051.1	EYA71377.1|JGEM01000051.1:complement(159..899)	hypothetical protein M132_1823	6.3e-86	285.7
						M132_2243	ClpV (TssH)	JGEM01000057.1	EYA70971.1|JGEM01000057.1:complement(5360..7894)	istB-like ATP binding family protein	6e-169	561.6
111	Bacteroides fragilis str S24L26	B. fragilis	PRJNA206167			M133_1130	ClpV (TssH)	JGEN01000039.1	EYA76739.1|JGEN01000039.1:complement(6949..9537)	ATP-dependent chaperone protein ClpB	4.9e-197	654.5
				architecture 3		M133_1868	TssR	JGEN01000046.1	EYA75906.1|JGEN01000046.1:complement(317654..320026)	hypothetical protein M133_1868	0	1287.3
				start	stop	M133_1869	TssP	JGEN01000046.1	EYA75877.1|JGEN01000046.1:complement(320028..320921)	PKD domain protein	2.9e-130	431.9
				317654	345537	M133_1870	TssO	JGEN01000046.1	EYA75979.1|JGEN01000046.1:complement(320918..321445)	hypothetical protein M133_1870	4.2e-87	288.3
				links		M133_1871	TssQ	JGEN01000046.1	EYA75730.1|JGEN01000046.1:complement(321458..321961)	hypothetical protein M133_1871	3.4e-74	246.2
				[GenBank]	[Fasta]	M133_1872	TssG	JGEN01000046.1	EYA76205.1|JGEN01000046.1:complement(321967..322923)	hypothetical protein M133_1872	1.5e-147	488.8
						M133_1873	TssK	JGEN01000046.1	EYA75977.1|JGEN01000046.1:complement(322925..324067)	hypothetical protein M133_1873	1.3e-203	674.1
						M133_1874	TssN	JGEN01000046.1	EYA75717.1|JGEN01000046.1:complement(324095..324943)	putative membrane protein	1.6e-141	468.6
						M133_1881	VgrG (TssI)	JGEN01000046.1	EYA75878.1|JGEN01000046.1:complement(331327..333183)	phage late control D family protein	2.8e-290	962.1
						M133_1882	TssF	JGEN01000046.1	EYA76032.1|JGEN01000046.1:complement(333209..334987)	hypothetical protein M133_1882	5.9e-282	934.6
						M133_1883	TssE	JGEN01000046.1	EYA75919.1|JGEN01000046.1:complement(335057..335497)	lysozyme family protein	3.5e-74	245.7
						M133_1884	TagC	JGEN01000046.1	EYA75895.1|JGEN01000046.1:complement(335494..335952)	hypothetical protein M133_1884	4.6e-107	352.6
						M133_1885	Hcp (TssD)	JGEN01000046.1	EYA75723.1|JGEN01000046.1:complement(335957..336376)	hypothetical protein M133_1885	5.1e-13	47
						M133_1886	Hcp (TssD)	JGEN01000046.1	EYA75699.1|JGEN01000046.1:complement(336379..336786)	hypothetical protein M133_1886	1e-17	62.5
						M133_1890	Hcp (TssD)	JGEN01000046.1	EYA76109.1|JGEN01000046.1:complement(339094..339522)	hypothetical protein M133_1890	1.1e-23	82.2
						M133_1891	ClpV (TssH)	JGEN01000046.1	EYA76247.1|JGEN01000046.1:complement(339538..342021)	chaperone protein ClpB	0	1543.1
						M133_1892	TssC	JGEN01000046.1	EYA75907.1|JGEN01000046.1:complement(342034..343413)	hypothetical protein M133_1892	1.3e-280	928.8
						M133_1893	TssB	JGEN01000046.1	EYA75704.1|JGEN01000046.1:complement(343429..343878)	hypothetical protein M133_1893	1.6e-77	256.8
						M133_1894	Hcp (TssD)	JGEN01000046.1	EYA76088.1|JGEN01000046.1:complement(343967..344221)	hypothetical protein M133_1894	1.2e-16	59
						M133_1895	TetR	JGEN01000046.1	EYA76133.1|JGEN01000046.1:complement(344797..345537)	hypothetical protein M133_1895	6.3e-86	285.7
						M133_2325	ClpV (TssH)	JGEN01000049.1	EYA75527.1|JGEN01000049.1:complement(4791..7325)	istB-like ATP binding family protein	6e-169	561.6
112	Bacteroides fragilis str S24L34	B. fragilis	PRJNA206168			M134_1276	ClpV (TssH)	JGEO01000029.1	EYA81248.1|JGEO01000029.1:complement(7283..9871)	ATP-dependent chaperone protein ClpB	4.9e-197	654.5
				architecture 3		M134_1994	TssR	JGEO01000040.1	EYA80161.1|JGEO01000040.1:complement(48232..50604)	hypothetical protein M134_1994	0	1287.3
				start	stop	M134_1995	TssP	JGEO01000040.1	EYA80162.1|JGEO01000040.1:complement(50606..51436)	PKD domain protein	2.9e-124	412.2
				48232	76115	M134_1996	TssO	JGEO01000040.1	EYA80163.1|JGEO01000040.1:complement(51496..52023)	hypothetical protein M134_1996	4.2e-87	288.3
				links		M134_1997	TssQ	JGEO01000040.1	EYA80164.1|JGEO01000040.1:complement(52036..52539)	hypothetical protein M134_1997	3.4e-74	246.2
				[GenBank]	[Fasta]	M134_1998	TssG	JGEO01000040.1	EYA80165.1|JGEO01000040.1:complement(52545..53501)	hypothetical protein M134_1998	1.5e-147	488.8
						M134_1999	TssK	JGEO01000040.1	EYA80166.1|JGEO01000040.1:complement(53503..54645)	hypothetical protein M134_1999	1.3e-203	674.1
						M134_2000	TssN	JGEO01000040.1	EYA80167.1|JGEO01000040.1:complement(54673..55521)	putative membrane protein	1.6e-141	468.6
						M134_2007	VgrG (TssI)	JGEO01000040.1	EYA80174.1|JGEO01000040.1:complement(61905..63761)	phage late control D family protein	2.8e-290	962.1
						M134_2008	TssF	JGEO01000040.1	EYA80175.1|JGEO01000040.1:complement(63787..65604)	hypothetical protein M134_2008	2.6e-288	955.5
						M134_2009	TssE	JGEO01000040.1	EYA80176.1|JGEO01000040.1:complement(65635..66075)	lysozyme family protein	3.5e-74	245.7
						M134_2011	Hcp (TssD)	JGEO01000040.1	EYA80178.1|JGEO01000040.1:complement(66535..66954)	hypothetical protein M134_2011	5.1e-13	47
						M134_2012	Hcp (TssD)	JGEO01000040.1	EYA80179.1|JGEO01000040.1:complement(66957..67364)	hypothetical protein M134_2012	1e-17	62.5
						M134_2016	Hcp (TssD)	JGEO01000040.1	EYA80183.1|JGEO01000040.1:complement(69672..70079)	hypothetical protein M134_2016	9.4e-24	82.4
						M134_2017	ClpV (TssH)	JGEO01000040.1	EYA80184.1|JGEO01000040.1:complement(70116..72599)	chaperone protein ClpB	0	1543.1
						M134_2018	TssC	JGEO01000040.1	EYA80185.1|JGEO01000040.1:complement(72612..73991)	hypothetical protein M134_2018	1.3e-280	928.8
						M134_2019	TssB	JGEO01000040.1	EYA80186.1|JGEO01000040.1:complement(74007..74456)	hypothetical protein M134_2019	1.6e-77	256.8
						M134_2020	Hcp (TssD)	JGEO01000040.1	EYA80187.1|JGEO01000040.1:complement(74545..74934)	hypothetical protein M134_2020	3.3e-25	87.2
						M134_2021	TetR	JGEO01000040.1	EYA80188.1|JGEO01000040.1:complement(75375..76115)	hypothetical protein M134_2021	6.3e-86	285.7
						M134_2449	ClpV (TssH)	JGEO01000042.1	EYA80000.1|JGEO01000042.1:complement(4791..7325)	istB-like ATP binding family protein	6e-169	561.6
113	Bacteroides fragilis str S36L11	B. fragilis	PRJNA206170			M136_1138	ClpV (TssH)	JGDJ01000154.1	EXZ29691.1|JGDJ01000154.1:complement(50845..53433)	ATP-dependent chaperone protein ClpB	5.7e-197	654.5
				missed: ClpV & VgrG on		M136_1980	TssR	JGDJ01000190.1	EXZ28797.1|JGDJ01000190.1:complement(7855..10227)	hypothetical protein M136_1980	0	1285.8
				different contigs		M136_1981	TssP	JGDJ01000190.1	EXZ28798.1|JGDJ01000190.1:complement(10229..11122)	PKD domain protein	2.7e-130	432.2
				architecture 3		M136_1982	TssO	JGDJ01000190.1	EXZ28799.1|JGDJ01000190.1:complement(11119..11646)	hypothetical protein M136_1982	1.4e-86	286.8
						M136_1983	TssQ	JGDJ01000190.1	EXZ28800.1|JGDJ01000190.1:complement(11659..12162)	hypothetical protein M136_1983	3.9e-74	246.2
						M136_1984	TssG	JGDJ01000190.1	EXZ28801.1|JGDJ01000190.1:complement(12168..13124)	hypothetical protein M136_1984	1.7e-148	492.1
						M136_1985	TssK	JGDJ01000190.1	EXZ28802.1|JGDJ01000190.1:complement(13126..14268)	hypothetical protein M136_1985	6.8e-204	675.2
						M136_1986	TssN	JGDJ01000190.1	EXZ28803.1|JGDJ01000190.1:complement(14296..15144)	putative membrane protein	1.6e-142	472.1
						M136_1989	PAAR	JGDJ01000190.1	EXZ28806.1|JGDJ01000190.1:complement(19200..19844)	PAAR motif family protein	1.2e-53	180.5
						M136_1990	VgrG (TssI)	JGDJ01000190.1	EXZ28807.1|JGDJ01000190.1:complement(19905..21755)	phage late control D family protein	1.3e-300	996.5
						M136_1991	TssF	JGDJ01000190.1	EXZ28808.1|JGDJ01000190.1:complement(21781..23598)	hypothetical protein M136_1991	1.2e-283	940.4
						M136_1992	TssE	JGDJ01000190.1	EXZ28809.1|JGDJ01000190.1:complement(23629..24069)	lysozyme family protein	4e-74	245.7
						M136_1994	Hcp (TssD)	JGDJ01000190.1	EXZ28811.1|JGDJ01000190.1:complement(24537..24947)	hypothetical protein M136_1994	8.9e-12	43.2
						M136_1995	Hcp (TssD)	JGDJ01000190.1	EXZ28812.1|JGDJ01000190.1:complement(24954..25361)	hypothetical protein M136_1995	8.1e-16	56.5
						M136_1996	Hcp (TssD)	JGDJ01000190.1	EXZ28813.1|JGDJ01000190.1:complement(25396..25800)	hypothetical protein M136_1996	8.8e-21	72.8
						M136_1997	Hcp (TssD)	JGDJ01000190.1	EXZ28814.1|JGDJ01000190.1:complement(25806..26234)	hypothetical protein M136_1997	4e-26	90.4
						M136_2000	ClpV (TssH)	JGDJ01000191.1	EXZ28784.1|JGDJ01000191.1:complement(1096..3579)	chaperone protein ClpB	0	1540.3
						M136_2001	TssC	JGDJ01000191.1	EXZ28785.1|JGDJ01000191.1:complement(3592..4971)	hypothetical protein M136_2001	2.3e-280	928.1
						M136_2002	TssB	JGDJ01000191.1	EXZ28786.1|JGDJ01000191.1:complement(4987..5436)	hypothetical protein M136_2002	1.8e-77	256.8
						M136_2003	Hcp (TssD)	JGDJ01000191.1	EXZ28787.1|JGDJ01000191.1:complement(5526..5780)	hypothetical protein M136_2003	1.4e-16	59
						M136_2004	TetR	JGDJ01000192.1	EXZ28781.1|JGDJ01000192.1:complement(24..764)	hypothetical protein M136_2004	7.3e-86	285.7
						M136_2462	ClpV (TssH)	JGDJ01000221.1	EXZ28337.1|JGDJ01000221.1:complement(6354..8888)	istB-like ATP binding family protein	4.6e-168	558.9
						M136_4727	Hcp (TssD)	JGDJ01000003.1	EXZ31511.1|JGDJ01000003.1:3479..3868	hypothetical protein M136_4727	2.1e-22	78.1
				architecture 1		M136_4776	PAAR_Rhs	JGDJ01000012.1	EXZ31442.1|JGDJ01000012.1:complement(1..1916)	RHS Repeat family protein, partial	0	1091
				start	stop	M136_4778	TagA	JGDJ01000012.1	EXZ31455.1|JGDJ01000012.1:complement(2188..3564)	hypothetical protein M136_4778	9.9e-193	639.2
				1	21050	M136_4779	VgrG (TssI)	JGDJ01000012.1	EXZ31451.1|JGDJ01000012.1:complement(3571..5334)	phage late control D family protein	7.8e-267	884.9
				links		M136_4780	Hcp (TssD)	JGDJ01000012.1	EXZ31443.1|JGDJ01000012.1:complement(5446..5841)	hypothetical protein M136_4780	9.1e-24	82.6
				[GenBank]	[Fasta]	M136_4782	TagB	JGDJ01000012.1	EXZ31449.1|JGDJ01000012.1:complement(6354..7157)	hypothetical protein M136_4782	6.2e-173	571.7
						M136_4783	TssR	JGDJ01000012.1	EXZ31448.1|JGDJ01000012.1:complement(7162..9510)	hypothetical protein M136_4783	0	1096
						M136_4784	TssP	JGDJ01000012.1	EXZ31457.1|JGDJ01000012.1:complement(9507..10448)	PKD domain protein	2.4e-181	599.9
						M136_4785	TssO	JGDJ01000012.1	EXZ31447.1|JGDJ01000012.1:complement(10459..10905)	hypothetical protein M136_4785	4.2e-71	236.4
						M136_4786	TssQ	JGDJ01000012.1	EXZ31445.1|JGDJ01000012.1:complement(10902..11399)	hypothetical protein M136_4786	1.1e-72	241.5
						M136_4787	TssK	JGDJ01000012.1	EXZ31441.1|JGDJ01000012.1:complement(11420..12550)	hypothetical protein M136_4787	1.2e-184	611.8
						M136_4788	TssN	JGDJ01000012.1	EXZ31444.1|JGDJ01000012.1:complement(12572..13450)	putative membrane protein	1.8e-133	442.3
						M136_4789	TssG	JGDJ01000012.1	EXZ31459.1|JGDJ01000012.1:complement(13464..14399)	hypothetical protein M136_4789	1.3e-129	430.1
						M136_4790	ClpV (TssH)	JGDJ01000012.1	EXZ31446.1|JGDJ01000012.1:complement(14384..16669)	istB-like ATP binding family protein	0	1368.9
						M136_4791	TssF	JGDJ01000012.1	EXZ31452.1|JGDJ01000012.1:complement(16819..18543)	hypothetical protein M136_4791	5.9e-275	911.7
						M136_4792	TssE	JGDJ01000012.1	EXZ31456.1|JGDJ01000012.1:complement(18602..19024)	lysozyme family protein	4.6e-65	216.4
						M136_4793	TssB	JGDJ01000012.1	EXZ31458.1|JGDJ01000012.1:19191..19658	hypothetical protein M136_4793	2.8e-82	272.4
						M136_4794	TssC	JGDJ01000012.1	EXZ31439.1|JGDJ01000012.1:19671..21050	hypothetical protein M136_4794	1.2e-259	859.9
						M136_4974	Rhs	JGDJ01000053.1	EXZ31264.1|JGDJ01000053.1:complement(1..776)	RHS Repeat family protein, partial	1.1e-120	402.7
				extension		M136_4984	TetR	JGDJ01000056.1	EXZ31257.1|JGDJ01000056.1:2220..2960	bacterial regulatory s, tetR family protein	7.9e-89	295.4
						M136_5072	Rhs	JGDJ01000063.1	EXZ31169.1|JGDJ01000063.1:complement(13..1287)	RHS repeat-associated core domain protein	5.9e-196	651.5
						M136_5094	Rhs	JGDJ01000068.1	EXZ31148.1|JGDJ01000068.1:144..1316	RHS repeat-associated core domain protein	6.6e-202	671.2
						M136_5188	PAAR_Rhs	JGDJ01000091.1	EXZ31053.1|JGDJ01000091.1:complement(1..1916)	RHS Repeat family protein, partial	0	1091
114	Bacteroides fragilis str S36L12	B. fragilis	PRJNA206171			M137_1345	ClpV (TssH)	JGEP01000048.1	EYA86834.1|JGEP01000048.1:complement(6961..9549)	ATP-dependent chaperone protein ClpB	6e-197	654.5
				architecture 1		M137_1700	TagA	JGEP01000052.1	EYA86231.1|JGEP01000052.1:complement(493..1869)	hypothetical protein M137_1700	1.1e-192	639.2
				start	stop	M137_1701	VgrG (TssI)	JGEP01000052.1	EYA86320.1|JGEP01000052.1:complement(1876..3639)	phage late control D family protein	8.3e-267	884.9
				1	24048	M137_1702	Hcp (TssD)	JGEP01000052.1	EYA86226.1|JGEP01000052.1:complement(3751..4053)	hypothetical protein M137_1702	1.9e-19	68.5
				links		M137_1704	TagB	JGEP01000052.1	EYA86425.1|JGEP01000052.1:complement(4659..5462)	hypothetical protein M137_1704	6.7e-173	571.7
				[GenBank]	[Fasta]	M137_1705	TssR	JGEP01000052.1	EYA86401.1|JGEP01000052.1:complement(5467..7710)	hypothetical protein M137_1705	0	1052.4
						M137_1706	TssP	JGEP01000052.1	EYA86324.1|JGEP01000052.1:complement(7812..8753)	PKD domain protein	2.6e-181	599.9
						M137_1707	TssO	JGEP01000052.1	EYA86384.1|JGEP01000052.1:complement(8764..9210)	hypothetical protein M137_1707	4.5e-71	236.4
						M137_1708	TssQ	JGEP01000052.1	EYA86443.1|JGEP01000052.1:complement(9207..9704)	hypothetical protein M137_1708	1.1e-72	241.5
						M137_1709	TssK	JGEP01000052.1	EYA86400.1|JGEP01000052.1:complement(9725..10873)	hypothetical protein M137_1709	1.3e-186	618.4
						M137_1710	TssN	JGEP01000052.1	EYA86256.1|JGEP01000052.1:complement(10877..11755)	putative membrane protein	2e-133	442.3
						M137_1712	ClpV (TssH)	JGEP01000052.1	EYA86413.1|JGEP01000052.1:complement(12689..14950)	istB-like ATP binding family protein	0	1351.4
						M137_1713	TssF	JGEP01000052.1	EYA86255.1|JGEP01000052.1:complement(15124..16899)	hypothetical protein M137_1713	2.5e-284	942.7
						M137_1714	TssE	JGEP01000052.1	EYA86237.1|JGEP01000052.1:complement(16907..17329)	lysozyme family protein	4.9e-65	216.4
						M137_1715	TssB	JGEP01000052.1	EYA86471.1|JGEP01000052.1:17496..17963	hypothetical protein M137_1715	3e-82	272.4
						M137_1716	TssC	JGEP01000052.1	EYA86276.1|JGEP01000052.1:17976..19355	hypothetical protein M137_1716	1.3e-259	859.9
						M137_1725	TetR	JGEP01000052.1	EYA86405.1|JGEP01000052.1:23308..24048	bacterial regulatory s, tetR family protein	8.4e-89	295.4
				architecture 3		M137_2501	TssR	JGEP01000061.1	EYA85670.1|JGEP01000061.1:complement(47885..50257)	hypothetical protein M137_2501	0	1288.9
				start	stop	M137_2502	TssP	JGEP01000061.1	EYA85649.1|JGEP01000061.1:complement(50259..51152)	PKD domain protein	2.9e-130	432.2
				47885	73574	M137_2503	TssO	JGEP01000061.1	EYA85654.1|JGEP01000061.1:complement(51149..51676)	hypothetical protein M137_2503	1.5e-86	286.8
				links		M137_2504	TssQ	JGEP01000061.1	EYA85664.1|JGEP01000061.1:complement(51689..52192)	hypothetical protein M137_2504	4.1e-74	246.2
				[GenBank]	[Fasta]	M137_2505	TssG	JGEP01000061.1	EYA85699.1|JGEP01000061.1:complement(52198..53154)	hypothetical protein M137_2505	1.8e-148	492.1
						M137_2506	TssK	JGEP01000061.1	EYA85691.1|JGEP01000061.1:complement(53156..54298)	hypothetical protein M137_2506	7.2e-204	675.2
						M137_2507	TssN	JGEP01000061.1	EYA85712.1|JGEP01000061.1:complement(54326..55174)	putative membrane protein	1.7e-142	472.1
						M137_2510	PAAR	JGEP01000061.1	EYA85666.1|JGEP01000061.1:complement(59230..59850)	PAAR motif family protein	2.9e-51	172.7
						M137_2511	VgrG (TssI)	JGEP01000061.1	EYA85686.1|JGEP01000061.1:complement(59935..61785)	phage late control D family protein	1.3e-300	996.5
						M137_2512	TssF	JGEP01000061.1	EYA85676.1|JGEP01000061.1:complement(61811..63589)	hypothetical protein M137_2512	2.9e-277	919.4
						M137_2514	TssE	JGEP01000061.1	EYA85681.1|JGEP01000061.1:complement(63659..64099)	lysozyme family protein	4.3e-74	245.7
						M137_2515	TagC	JGEP01000061.1	EYA85661.1|JGEP01000061.1:complement(64096..64554)	hypothetical protein M137_2515	6.7e-107	352.4
						M137_2516	Hcp (TssD)	JGEP01000061.1	EYA85709.1|JGEP01000061.1:complement(64567..64977)	hypothetical protein M137_2516	9.5e-12	43.2
						M137_2517	Hcp (TssD)	JGEP01000061.1	EYA85678.1|JGEP01000061.1:complement(64984..65391)	hypothetical protein M137_2517	8.6e-16	56.5
						M137_2518	Hcp (TssD)	JGEP01000061.1	EYA85719.1|JGEP01000061.1:complement(65426..65830)	hypothetical protein M137_2518	9.4e-21	72.8
						M137_2519	Hcp (TssD)	JGEP01000061.1	EYA85714.1|JGEP01000061.1:complement(65836..66264)	hypothetical protein M137_2519	4.2e-26	90.4
						M137_2522	ClpV (TssH)	JGEP01000061.1	EYA85673.1|JGEP01000061.1:complement(67574..70057)	chaperone protein ClpB	0	1540.3
						M137_2523	TssC	JGEP01000061.1	EYA85716.1|JGEP01000061.1:complement(70070..71449)	hypothetical protein M137_2523	2.5e-280	928.1
						M137_2524	TssB	JGEP01000061.1	EYA85705.1|JGEP01000061.1:complement(71465..71914)	hypothetical protein M137_2524	1.9e-77	256.8
						M137_2525	Hcp (TssD)	JGEP01000061.1	EYA85715.1|JGEP01000061.1:complement(72004..72348)	hypothetical protein M137_2525	2.6e-23	81.2
						M137_2526	TetR	JGEP01000061.1	EYA85698.1|JGEP01000061.1:complement(72834..73574)	hypothetical protein M137_2526	7.8e-86	285.7
						M137_3159	ClpV (TssH)	JGEP01000065.1	EYA85075.1|JGEP01000065.1:complement(171489..174023)	istB-like ATP binding family protein	4.9e-168	558.9
						M137_5743	PAAR_Rhs	JGEP01000013.1	EYA88233.1|JGEP01000013.1:complement(1..1570)	RHS Repeat family protein, partial	2.8e-266	884.8
						M137_5782	Rhs	JGEP01000022.1	EYA88196.1|JGEP01000022.1:complement(782..2723)	RHS repeat-associated core domain protein, partial	0	1014.2
						M137_5802	Rhs	JGEP01000026.1	EYA88173.1|JGEP01000026.1:439..1152	RHS repeat-associated core domain protein	7e-103	344
						M137_5807	Hcp (TssD)	JGEP01000026.1	EYA88172.1|JGEP01000026.1:5138..5527	hypothetical protein M137_5807	2.3e-22	78.1
						M137_5811	PAAR_Rhs	JGEP01000027.1	EYA88166.1|JGEP01000027.1:1114..2525	RHS Repeat family protein, partial	3.3e-249	828.2
						M137_5812	Rhs	JGEP01000028.1	EYA88165.1|JGEP01000028.1:1..1145	RHS repeat-associated core domain protein, partial	5.2e-166	552.6
						M137_5815	PAAR_Rhs	JGEP01000028.1	EYA88162.1|JGEP01000028.1:3092..4503	RHS Repeat family protein, partial	2.7e-250	831.8
						M137_5817	PAAR_Rhs	JGEP01000030.1	EYA88160.1|JGEP01000030.1:complement(1..2392)	RHS Repeat family protein, partial	0	1403.8
115	Bacteroides fragilis str S36L5	B. fragilis	PRJNA206169			M135_1327	ClpV (TssH)	JGEQ01000060.1	EYA92166.1|JGEQ01000060.1:complement(133209..135797)	ATP-dependent chaperone protein ClpB	5.7e-197	654.5
				architecture 1		M135_1342	PAAR_Rhs	JGEQ01000062.1	EYA92025.1|JGEQ01000062.1:complement(1..2588)	RHS Repeat family protein, partial	0	1489.2
				start	stop	M135_1344	TagA	JGEQ01000062.1	EYA91910.1|JGEQ01000062.1:complement(2860..4236)	hypothetical protein M135_1344	9.9e-193	639.2
				1	26415	M135_1345	VgrG (TssI)	JGEQ01000062.1	EYA92031.1|JGEQ01000062.1:complement(4243..6006)	phage late control D family protein	7.8e-267	884.9
				links		M135_1346	Hcp (TssD)	JGEQ01000062.1	EYA91844.1|JGEQ01000062.1:complement(6118..6420)	hypothetical protein M135_1346	1.8e-19	68.5
				[GenBank]	[Fasta]	M135_1348	TagB	JGEQ01000062.1	EYA91877.1|JGEQ01000062.1:complement(7026..7829)	hypothetical protein M135_1348	6.2e-173	571.7
						M135_1349	TssR	JGEQ01000062.1	EYA91788.1|JGEQ01000062.1:complement(7834..10182)	hypothetical protein M135_1349	0	1096
						M135_1350	TssP	JGEQ01000062.1	EYA91783.1|JGEQ01000062.1:complement(10179..11120)	PKD domain protein	2.4e-181	599.9
						M135_1351	TssO	JGEQ01000062.1	EYA91813.1|JGEQ01000062.1:complement(11131..11577)	hypothetical protein M135_1351	4.2e-71	236.4
						M135_1352	TssQ	JGEQ01000062.1	EYA91814.1|JGEQ01000062.1:complement(11574..12071)	hypothetical protein M135_1352	1.1e-72	241.5
						M135_1353	TssK	JGEQ01000062.1	EYA92010.1|JGEQ01000062.1:complement(12092..13240)	hypothetical protein M135_1353	1.2e-186	618.4
						M135_1354	TssN	JGEQ01000062.1	EYA91908.1|JGEQ01000062.1:complement(13244..14122)	putative membrane protein	1.8e-133	442.3
						M135_1356	ClpV (TssH)	JGEQ01000062.1	EYA91874.1|JGEQ01000062.1:complement(15056..17341)	istB-like ATP binding family protein	0	1368.9
						M135_1357	TssF	JGEQ01000062.1	EYA92036.1|JGEQ01000062.1:complement(17491..19266)	hypothetical protein M135_1357	2.4e-284	942.7
						M135_1358	TssE	JGEQ01000062.1	EYA91884.1|JGEQ01000062.1:complement(19274..19696)	lysozyme family protein	4.6e-65	216.4
						M135_1359	TssB	JGEQ01000062.1	EYA91932.1|JGEQ01000062.1:19863..20330	hypothetical protein M135_1359	2.8e-82	272.4
						M135_1360	TssC	JGEQ01000062.1	EYA91835.1|JGEQ01000062.1:20343..21722	hypothetical protein M135_1360	1.2e-259	859.9
						M135_1369	TetR	JGEQ01000062.1	EYA91961.1|JGEQ01000062.1:25675..26415	bacterial regulatory s, tetR family protein	7.9e-89	295.4
				architecture 3		M135_2264	TssR	JGEQ01000069.1	EYA91135.1|JGEQ01000069.1:complement(81021..83393)	hypothetical protein M135_2264	0	1285.8
				start	stop	M135_2265	TssP	JGEQ01000069.1	EYA91184.1|JGEQ01000069.1:complement(83395..84288)	PKD domain protein	2.7e-130	432.2
				81021	106710	M135_2266	TssO	JGEQ01000069.1	EYA91161.1|JGEQ01000069.1:complement(84285..84812)	hypothetical protein M135_2266	1.4e-86	286.8
				links		M135_2267	TssQ	JGEQ01000069.1	EYA91163.1|JGEQ01000069.1:complement(84825..85328)	hypothetical protein M135_2267	3.9e-74	246.2
				[GenBank]	[Fasta]	M135_2268	TssG	JGEQ01000069.1	EYA91104.1|JGEQ01000069.1:complement(85334..86290)	hypothetical protein M135_2268	1.7e-148	492.1
						M135_2269	TssK	JGEQ01000069.1	EYA91102.1|JGEQ01000069.1:complement(86292..87434)	hypothetical protein M135_2269	6.7e-204	675.2
						M135_2270	TssN	JGEQ01000069.1	EYA91150.1|JGEQ01000069.1:complement(87462..88310)	putative membrane protein	1.6e-142	472.1
						M135_2273	PAAR	JGEQ01000069.1	EYA91174.1|JGEQ01000069.1:complement(92366..93010)	PAAR motif family protein	1.2e-53	180.5
						M135_2274	VgrG (TssI)	JGEQ01000069.1	EYA91109.1|JGEQ01000069.1:complement(93071..94921)	phage late control D family protein	1.3e-300	996.5
						M135_2275	TssF	JGEQ01000069.1	EYA91192.1|JGEQ01000069.1:complement(94947..96764)	hypothetical protein M135_2275	1.2e-283	940.4
						M135_2276	TssE	JGEQ01000069.1	EYA91195.1|JGEQ01000069.1:complement(96795..97235)	lysozyme family protein	4e-74	245.7
						M135_2278	Hcp (TssD)	JGEQ01000069.1	EYA91121.1|JGEQ01000069.1:complement(97703..98113)	hypothetical protein M135_2278	8.8e-12	43.2
						M135_2279	Hcp (TssD)	JGEQ01000069.1	EYA91179.1|JGEQ01000069.1:complement(98120..98527)	hypothetical protein M135_2279	8.1e-16	56.5
						M135_2280	Hcp (TssD)	JGEQ01000069.1	EYA91116.1|JGEQ01000069.1:complement(98562..98966)	hypothetical protein M135_2280	8.8e-21	72.8
						M135_2281	Hcp (TssD)	JGEQ01000069.1	EYA91152.1|JGEQ01000069.1:complement(98972..99400)	hypothetical protein M135_2281	4e-26	90.4
[truncated: 1,111 more rows]
