# Supplementary material for: Type VI secretion systems of human gut Bacteroidales segregate into three genetic architectures, two of which are contained on mobile genetic elements
Source: BMC Genomics. 2016 Jan 15;17:58. doi: 10.1186/s12864-016-2377-z (PMC4714493; doi:10.1186/s12864-016-2377-z)
Supplement: Additional file 2: — Enumeration of Bacterodales T6SS proteins by genetic architecture and cluster. (XLSX 12 kb) [file 12864_2016_2377_MOESM2_ESM.xlsx]

## Sheet: T6SS protein enumeration
Additional file 2. Enumeration of Bacterodales T6SS proteins by genetic architecture and cluster.
type	architecture	cluster	count	totals
Hcp (TssD)	1	1	65	65
	2	1	9
		2	18
		60	9
		61	9
		89	4
		114	2
		140	1
		149	1
		151	1	54
	3	1	56
		2	112
		18	56
		19	56	280
	other	1	2	2
			total:	401
TssE	1	3	48	48
	2	3	9	9
	3	3	56	56
	other	3	2	2
			total:	115
VgrG (TssI)	1	4	48	48
	2	4	9	9
	3	4	56	56
	other	4	1
		118	1
		131	2	4
			total:	117
TssC	1	5	48	48
	2	5	9	9
	3	5	56	56
	other	5	1	1
			total:	114
TssB	1	6	48	48
	2	6	9	9
	3	6	56	56
	other	6	1	1
			total:	114
ClpV (TssH)	1	7	47
		225	1	48
	2	7	9	9
	3	7	56	56
	other	7	1
		143	1
		145	1	3
			total:	116
TssN	1	8	48	48
	2	8	9	9
	3	8	53	53
	other	8	2	2
			total:	112
TssP	1	9	47
		142	1	48
	2	9	9	9
	3	9	52	52
	other	9	2	2
			total:	111
TetR	1	10	38	38
	2	55	9	9
	3	10	53	53
	other	55	1	1
			total:	101
TssF	1	21	48	48
	2	11	9	9
	3	11	56	56
	other	11	1
		21	1	2
			total:	115
TssR	1	20	48	48
	2	12	9	9
	3	12	52	52
	other	12	1
		20	1	2
			total:	111
TssK	1	22	48	48
	2	13	9	9
	3	13	52	52
	other	13	1
		22	1	2
			total:	111
TssG	1	23	48	48
	2	14	9	9
	3	14	52	52
	other	14	1
		23	1	2
			total:	111
TssO	1	26	47	47
	2	15	9	9
	3	15	52	52
	other	15	1
		26	1	2
			total:	110
TssQ	1	25	48	48
	2	16	9	9
	3	16	52	52
	other	16	1
		25	1	2
			total:	111
TagC	3	17	56	56
			total:	56
TagB	1	24	48	48
	other	24	1	1
			total:	49
TagA	1	27	43
		76	5	48
	2	57	9	9
	3	40	15	15
	other	27	1	1
			total:	73
PAAR_Rhs	1	29	24
		113	2	26
	2	29	9	9
	other	29	1	1
			total:	36
PAAR	1	41	14	14
	2	159	1	1
	3	31	31	31
		111	2	2
			total:	48
Rhs	1	125	1
		141	1
		170	1
		171	1
		173	1
		176	1	6
	2	94	2	2
	other	123	1	1
			total:	9
