# Supplementary material for: Type VI secretion systems of human gut Bacteroidales segregate into three genetic architectures, two of which are contained on mobile genetic elements
Source: BMC Genomics. 2016 Jan 15;17:58. doi: 10.1186/s12864-016-2377-z (PMC4714493; doi:10.1186/s12864-016-2377-z)
Supplement: Additional file 3: — Identification of putative effector and immunity proteins by comparison to those identified in Zhang et al. [ 21 ]. (XLSX 22 kb) [file 12864_2016_2377_MOESM3_ESM.xlsx]

## Sheet: HMM scan
Additional file 3 - Identification of putative effector and immunity proteins by comparison to those identified in Zhang et al. (21)
genome #	genome	GAs present	gene name	protein ID|location	model name	E-value	architecture/gene name/cluster no.	annotation
11	Bacteroides caccae CL03T12C61	GA2	HMPREF1061_04431	EIY16173.1|JH724082.1:91979..92581	Imm-Ank	5e-11	GA2 cluster 178	hypothetical protein HMPREF1061_04431
12	Bacteroides cellulosilyticus CL02T12C19	GA1	HMPREF1062_03918	EIY27030.1|JH724088.1:complement(230344..230745)	Imm-SUKH_SUKH-3_family	6.9e-06	GA1/cluster 82	hypothetical protein HMPREF1062_03918
			HMPREF1062_03921	EIY26728.1|JH724088.1:complement(235373..235660)	Imm17	1.4e-29	GA1/cluster 28	hypothetical protein HMPREF1062_03921
18	Bacteroides coprophilus DSM 18228	two GA1	BACCOPRO_01421	EEF75927.1|EQ973637.1:complement(47004..51263)	Ntox31	4.3e-31	GA1/PAAR_Rhs/cluster 29	RHS repeat-associated core domain protein
20	Bacteroides dorei CL02T00C15	GA1	1_23_2	prodigal|JH724111.1:complement(961223..961816)	Tox-ComI	1.5e-07	GA1/cluster 125	T6SS region protein from retranslation
			HMPREF1063_01991	EIY27021.1|JH724111.1:complement(957581..957982)	Imm-SUKH_SUKH-3_family	5.6e-06	GA1/cluster 82	hypothetical protein HMPREF1063_01991
			HMPREF1063_01997	EIY26521.1|JH724111.1:complement(965145..965432)	Imm17	1.2e-29	GA1/cluster 28	hypothetical protein HMPREF1063_01997
21	Bacteroides dorei CL02T12C06	GA1	HMPREF1064_02893	EIY32350.1|JH724134.1:complement(963667..964068)	Imm-SUKH_SUKH-3_family	5.6e-06	GA1/cluster 82	hypothetical protein HMPREF1064_02893
			HMPREF1064_02895	EIY32352.1|JH724134.1:complement(968555..968842)	Imm17	1.2e-29	GA1/cluster 28	hypothetical protein HMPREF1064_02895
23	Bacteroides dorei DSM 17855	GA2	1_5_2	prodigal|DS995532.1:complement(5052..6131)	Imm36_DUF600	4.1e-16	GA2/cluster 148	T6SS region protein from retranslation
			BACDOR_01088	EEB26354.1|DS995532.1:28961..33289	Tox-URI2	1.5e-06	GA2/PAAR_Rhs/cluster 29	RHS repeat-associated core domain protein
			BACDOR_01089	EEB26355.1|DS995532.1:33301..33723	Imm12	1.3e-58	GA2/cluster 200	hypothetical protein BACDOR_01089
24	Bacteroides dorei HS1 L 1 B 010	GA1	EL88_14325	AII64257.1|CP007619.1:3089260..3089547	Imm17	1e-29	GA1/cluster 28	hypothetical protein EL88_14325
			EL88_14335	AII64259.1|CP007619.1:3094017..3094910	Imm22_SNCF1	6.3e-53	GA1/cluster 117	hypothetical protein EL88_14335
			EL88_14340	AII64260.1|CP007619.1:3094924..3099312	Tox-AHH	1.1e-25	GA1/PAAR_Rhs/cluster 29	type IV secretion protein Rhs
			EL88_14345	AII64261.1|CP007619.1:3099309..3099899	Imm11	4.7e-05	GA1/cluster 127	hypothetical protein EL88_14345
29	Bacteroides eggerthii DSM 20697	GA2	BACEGG_00434	EEC55142.1|DS995508.1:complement(506262..510530)	Tox-URI2	1.2e-19	GA2/PAAR_Rhs/cluster 29	RHS repeat-associated core domain protein
31	Bacteroides finegoldii CL09T03C10	GA1	1_28_2	prodigal|JH951901.1:1793293..1793910	Tox-URI1	4.5e-14	GA1/cluster 177	T6SS region protein from retranslation
33	Bacteroides fluxus YIT 12057	other
34	Bacteroides fragilis 3 1 12	GA1	BFAG_01666	EFR52971.1|EQ973213.1:complement(1865465..1865752)	Imm17	1.1e-29	GA1/cluster 28	hypothetical protein BFAG_01666
35	Bacteroides fragilis 638R	GA3
36	Bacteroides fragilis CL03T00C08	GA3
37	Bacteroides fragilis CL03T12C07	GA3	HMPREF1067_02940	EIY46028.1|JH724183.1:complement(260726..262195)	Tox-Lipase	0.00054	GA3/cluster 68	hypothetical protein HMPREF1067_02940
38	Bacteroides fragilis CL05T00C42	GA2	HMPREF1079_02747	EIY91800.1|JH724189.1:complement(615666..616358)	Imm43	1.3e-85	GA2/cluster 120	hypothetical protein HMPREF1079_02747
			HMPREF1079_02748	EIY91801.1|JH724189.1:complement(616384..620736)	Tox-AHH	1.3e-18	GA2/PAAR_Rhs/cluster 29	YD repeat (two copies)
39	Bacteroides fragilis CL05T12C13	GA2	HMPREF1080_02671	EIY95699.1|JH724195.1:74679..79043	Tox-AHH	1.3e-18	GA2/PAAR_Rhs/cluster 29	YD repeat (two copies)
			HMPREF1080_02672	EIY95700.1|JH724195.1:79069..79761	Imm43	1.3e-85	GA2/cluster 120	hypothetical protein HMPREF1080_02672
40	Bacteroides fragilis CL07T00C01	GA3
41	Bacteroides fragilis CL07T12C05	GA3
42	Bacteroides fragilis DCMOUH0017B	two GA3	1_22_4	prodigal|JMZY02000146.1:117523..118992	Tox-Lipase	0.00045	GA3/cluster 68	T6SS region protein from retranslation
			EC81_0202870	KER79130.1|JMZY02000027.1:28183..31317	Tox-HetC	1.1e-18	GA3/PAAR/cluster 111	hypothetical protein EC81_0202870
44	Bacteroides fragilis DCMOUH0042B	GA3	HR50_20595	KER47878.1|JPGQ01000194.1:complement(113701..115554)	Tox-PL3	7e-53	GA3/cluster 64	hypothetical protein HR50_20595
46	Bacteroides fragilis DCMOUH0085B	GA3
50	Bacteroides fragilis HMW 616	GA3	HMPREF1205_03584	EKA81626.1|JH815524.1:1607352..1610486	Tox-HetC	2e-19	GA3/PAAR/cluster 111	hypothetical protein HMPREF1205_03584
51	Bacteroides fragilis JCM 11017	GA3
52	Bacteroides fragilis NCTC 9343	GA3
53	Bacteroides fragilis YCH46	GA1, GA3	BF2847	BAD49597.1|AP006841.1:3257528..3261982	Tox-REase-04	1.2e-10	GA1/PAAR_Rhs/cluster 29	putative Rhs protein
			BF2851	BAD49600.1|AP006841.1:3267113..3268006	Imm22_SNCF1	6.4e-53	GA1/cluster 117	hypothetical protein
			BF2852	BAD49601.1|AP006841.1:3268020..3272408	Tox-AHH	1.1e-25	GA1/PAAR_Rhs/cluster 29	putative RhsD protein
			BF2853	BAD49602.1|AP006841.1:3272405..3272995	Imm11	4.8e-05	GA1/cluster 127	hypothetical protein
54	Bacteroides fragilis str 1007-1-F #10	GA3
55	Bacteroides fragilis str 1007-1-F #3	GA3
56	Bacteroides fragilis str 1007-1-F #4	GA3
57	Bacteroides fragilis str 1007-1-F #5	GA3
58	Bacteroides fragilis str 1007-1-F #6	GA3
59	Bacteroides fragilis str 1007-1-F #7
		GA3
60	Bacteroides fragilis str 1007-1-F #8
61	Bacteroides fragilis str 1007-1-F #9	GA3
62	Bacteroides fragilis str 1009-4-F #10	GA3	M106_2885	EYA28021.1|JGED01000021.1:complement(253803..255272)	Tox-Lipase	0.00055	GA3/cluster 68	lipase family protein
63	Bacteroides fragilis str 1009-4-F #7	GA3	M105_2396	EYA33800.1|JGEE01000031.1:complement(124274..125743)	Tox-Lipase	0.00063	GA3/cluster 68	lipase family protein
64	Bacteroides fragilis str 2-F-2 #4	GA1	M076_5152	EXZ41717.1|JGDM01000190.1:complement(792..1079)	Imm17	9.2e-30	GA1/cluster 28	hypothetical protein M076_5152
65	Bacteroides fragilis str 2-F-2 #5	GA1	M077_4979	EXY15617.1|JGCN01000193.1:complement(425..712)	Imm17	9.5e-30	GA1/cluster 28	hypothetical protein M077_4979
66	Bacteroides fragilis str 2-F-2 #7	GA1	M078_4654	EXY24970.1|JGCO01000112.1:19717..20004	Imm17	9.4e-30	GA1/cluster 28	hypothetical protein M078_4654
68	Bacteroides fragilis str 3-F-2 #6	GA3
73	Bacteroides fragilis str 34-F-2 #13	GA1	M145_4516	EXY38284.1|JGCQ01000086.1:20020..20307	Imm17	8.7e-30	GA1/cluster 28	hypothetical protein M145_4516
76	Bacteroides fragilis str 3725 D9(v)	GA1, GA3	M107_4825	EXZ60952.1|JGDQ01000043.1:complement(507..794)	Imm17	1.1e-29	GA1/cluster 28	hypothetical protein M107_4825
78	Bacteroides fragilis str 3774 T13	GA1, GA3	M117_1777	EXY41181.1|JGCR01000228.1:complement(25235..27088)	Tox-PL3	8.5e-53	GA3/cluster 64	hypothetical protein M117_1777
79	Bacteroides fragilis str 3783N1-2	GA1	M118_4667	EXY43848.1|JGCS01000395.1:complement(1164..1451)	Imm17	1.1e-29	GA1/cluster 28	hypothetical protein M118_4667
80	Bacteroides fragilis str 3783N1-6	GA1	M119_4773	EYB12184.1|JGEU01000010.1:83135..83422	Imm17	1.1e-29	GA1/cluster 28	hypothetical protein M119_4773
81	Bacteroides fragilis str 3783N1-8	GA1	M120_5266	EXZ70497.1|JGDR01000026.1:complement(2038..2325)	Imm17	1.2e-29	GA1/cluster 28	hypothetical protein M120_5266
82	Bacteroides fragilis str 3783N2-1	GA1	M121_4576	EXY48675.1|JGCT01000366.1:complement(1003..1290)	Imm17	1.1e-29	GA1/cluster 28	hypothetical protein M121_4576
83	Bacteroides fragilis str 3976T7	GA1	M122_4152	EXY53842.1|JGCU01000292.1:complement(1003..1290)	Imm17	1.1e-29	GA1/cluster 28	hypothetical protein M122_4152
84	Bacteroides fragilis str 3976T8	GA3
85	Bacteroides fragilis str 3986T(B)10	GA3	M111_1698	EXY60725.1|JGCV01000084.1:complement(15653..17506)	Tox-PL3	7.8e-53	GA3/cluster 64	hypothetical protein M111_1698
86	Bacteroides fragilis str 3986 N(B)19	uncalled
87	Bacteroides fragilis str 3986 N(B)22	GA3	M114_1747	EYA52703.1|JGEI01000014.1:complement(192814..194667)	Tox-PL3	7.6e-53	GA3/cluster 64	hypothetical protein M114_1747
88	Bacteroides fragilis str 3986 N3	GA3	M113_1938	EYE68089.1|JGVG01000009.1:complement(552207..554060)	Tox-PL3	7.7e-53	GA3/cluster 64	hypothetical protein M113_1938
89	Bacteroides fragilis str 3986 T(B)13	GA3	M112_1946	EYA57403.1|JGEJ01000009.1:complement(553476..555329)	Tox-PL3	7.7e-53	GA3/cluster 64	hypothetical protein M112_1946
90	Bacteroides fragilis str 3986 T(B)9	GA3	M083_1965	EXY70359.1|JGCX01000050.1:complement(16200..18053)	Tox-PL3	8.3e-53	GA3/cluster 64	hypothetical protein M083_1965
91	Bacteroides fragilis str 3988T(B)14	GA1	M124_4401	EXY76693.1|JGCY01000112.1:complement(3049..3336)	Imm17	8.7e-30	GA1/cluster 28	hypothetical protein M124_4401
92	Bacteroides fragilis str 3988 T1	GA1	M084_4430	EXY77839.1|JGCZ01000278.1:complement(545..832)	Imm17	9.1e-30	GA1/cluster 28	hypothetical protein M084_4430
93	Bacteroides fragilis str 3996 N(B) 6	GA1	M079_2616	EXY84160.1|JGDA01000242.1:complement(547..834)	Imm17	1.2e-29	GA1/cluster 28	hypothetical protein M079_2616
94	Bacteroides fragilis str 3998T(B)3	GA3
95	Bacteroides fragilis str 3998 T(B) 4	GA3
96	Bacteroides fragilis str A7 (UDC12-2)	GA3	M070_1883	EYA61446.1|JGEK01000062.1:complement(238937..240406)	Tox-Lipase	0.00056	GA3/cluster 68	lipase family protein
97	Bacteroides fragilis str B1 (UDC16-1)	GA3
98	Bacteroides fragilis str DS-166	GA3
100	Bacteroides fragilis str DS-71	GA3
101	Bacteroides fragilis str Ds-233	GA3
102	Bacteroides fragilis str I1345	GA3	M066_2016	EYB18908.1|JGEW01000022.1:complement(126757..128226)	Tox-Lipase	0.00058	GA3/cluster 68	lipase family protein
103	Bacteroides fragilis str J-143-4	GA1, GA3	M067_4592	EXZ17103.1|JGDH01000150.1:48894..53348	Tox-REase-04	1.3e-10	GA1/PAAR_Rhs/cluster 29	RHS repeat-associated core domain protein
104	Bacteroides fragilis str J38-1	GA3	M068_1995	EXZ89192.1|JGDV01000034.1:complement(26488..27957)	Tox-Lipase	0.00061	GA3/cluster 68	lipase family protein
105	Bacteroides fragilis str Korea 419	GA3
106	Bacteroides fragilis str S13 L11	GA3
107	Bacteroides fragilis str S23L17	GA3
108	Bacteroides fragilis str S23L24	GA3
109	Bacteroides fragilis str S23 R14	GA3
110	Bacteroides fragilis str S24L15	GA3
111	Bacteroides fragilis str S24L26	GA3
112	Bacteroides fragilis str S24L34	GA3
113	Bacteroides fragilis str S36L11	GA1, GA3	M136_4777	EXZ31450.1|JGDJ01000012.1:complement(1935..2222)	Imm17	9.7e-30	GA1/cluster 28	hypothetical protein M136_4777
114	Bacteroides fragilis str S36L12	GA1, GA3	M137_1699	EYA86215.1|JGEP01000052.1:complement(240..527)	Imm17	1e-29	GA1/cluster 28	hypothetical protein M137_1699
115	Bacteroides fragilis str S36L5	GA1, GA3	M135_1343	EYA91816.1|JGEQ01000062.1:complement(2607..2894)	Imm17	9.6e-30	GA1/cluster 28	hypothetical protein M135_1343
116	Bacteroides fragilis str S38L3	GA3
117	Bacteroides fragilis str S38L5	GA3
118	Bacteroides fragilis str S6L3	GA3
119	Bacteroides fragilis str S6L5	GA3
120	Bacteroides fragilis str S6L8	GA3
121	Bacteroides fragilis str S6R5	GA3
122	Bacteroides fragilis str S6R6	GA1, GA3	M130_1749	EYA09758.1|JGDZ01000060.1:complement(1150..1437)	Imm17	1.1e-29	GA1/cluster 28	hypothetical protein M130_1749
123	Bacteroides fragilis str S6R8	GA3
124	Bacteroides sp. 2 1 16	GA1, GA3	HMPREF0101_01146	EEZ27532.1|GG705209.1:complement(1301162..1301908)	Imm26	1.5e-70	GA1/cluster 166	hypothetical protein HMPREF0101_01146
			HMPREF0101_01147	EEZ27533.1|GG705209.1:complement(1301920..1306404)	Tox-URI1	5.1e-17	GA1/PAAR_Rhs/cluster 29	RHS repeat-associated core domain protein
			HMPREF0101_01148	EEZ27534.1|GG705209.1:complement(1306423..1306710)	Imm17	1e-29	GA1/cluster 28	hypothetical protein HMPREF0101_01148
125	Bacteroides sp. 2 1 56FAA	GA1, GA3	HMPREF1018_04720	EGM99263.1|GL945053.1:complement(827..1114)	Imm17	8.8e-30	GA1/cluster 28	hypothetical protein HMPREF1018_04720
126	Bacteroides sp. 3 2 5	GA1, GA3	1_23_12	prodigal|JH636044.1:2086733..2090182	Tox-URI2	4.7e-14	GA1/PAAR_Rhs/cluster 29	T6SS region protein from retranslation
			BSHG_3874	EES84954.1|JH636044.1:complement(2347893..2349746)	Tox-PL3	7.2e-53	GA3/cluster 64	hypothetical protein BSHG_3874
			BSHG_4301	EES84429.1|JH636044.1:2090187..2090660	Imm09	9.5e-59	GA1/cluster 192	hypothetical protein BSHG_4301
			BSHG_4304	EES84432.1|JH636044.1:2085480..2085767	Imm17	9.4e-30	GA1/cluster 28	hypothetical protein BSHG_4304
128	Bacteroides massiliensis B84634	uncalled
136	Bacteroides ovatus CL02T12C04	GA1	HMPREF1069_04103	EIY59557.1|JH724227.1:1320727..1321014	Imm17	1.5e-29	GA1/cluster 28	hypothetical protein HMPREF1069_04103
138	Bacteroides ovatus SD CMC 3f	GA1
144	Bacteroides salyersiae CL02T12C01	GA1	HMPREF1071_03807	EIY57909.1|JH724309.1:616097..616384	Imm17	1e-29	GA1/cluster 28	hypothetical protein HMPREF1071_03807
			HMPREF1071_03809	EIY57911.1|JH724309.1:620871..621272	Imm-SUKH_SUKH-3_family	5e-06	GA1/cluster 82	hypothetical protein HMPREF1071_03809
147	Bacteroides stercoris CC31F	other	1_21_8	prodigal|KE340314.1:complement(3541..7311)	Tox-URI2	4.4e-14	Other/PAAR_Rhs/cluster 29	T6SS region protein from retranslation
153	Bacteroides uniformis CL03T00C23	GA1	HMPREF1072_03532	EIY72178.1|JH724260.1:complement(4246401..4247141)	Imm-Ank	3e-13	GA1/cluster 105	hypothetical protein HMPREF1072_03532
			HMPREF1072_03534	EIY72180.1|JH724260.1:complement(4251451..4251738)	Imm17	7.5e-30	GA1/cluster 28	hypothetical protein HMPREF1072_03534
154	Bacteroides uniformis CL03T12C37	GA1	HMPREF1073_01557	EIY79341.1|JH724268.1:1783932..1784219	Imm17	7.4e-30	GA1/cluster 28	hypothetical protein HMPREF1073_01557
			HMPREF1073_01559	EIY79343.1|JH724268.1:1788529..1789269	Imm-Ank	3e-13	GA1/cluster 105	hypothetical protein HMPREF1073_01559
163	Bacteroides vulgatus dnLKV7	GA2	C800_03380	EOR99050.1|KE159479.1:complement(191086..191637)	Tox-REase-04	0.00061	GA2/cluster 80	hypothetical protein C800_03380
			C800_03387	EOR99057.1|KE159479.1:complement(196458..196925)	Imm-SUKH	2.3e-16	GA2/cluster 193	hypothetical protein C800_03387
			C800_03388	EOR99058.1|KE159479.1:complement(196941..201167)	Tox-WHH	1.9e-18	GA2/PAAR_Rhs/cluster 29	YD repeat (two copies)
			C800_03411	EOR99081.1|KE159479.1:222950..224038	Ntox15	1.7e-36	GA2/TssD/cluster 114	hypothetical protein C800_03411
164	Bacteroides vulgatus str 3775 SL(B) 10 (iv)	GA1	M097_0820	KDS32618.1|JNHI01000003.1:complement(41829..42116)	Imm17	1e-28	GA1/cluster 28	hypothetical protein M097_0820
165	Bacteroides vulgatus str 3775 SR(B) 19	GA1
168	Bacteroides sp. 4 3 47FAA	GA1	BSFG_03423	EET17276.1|JH114363.1:92493..92780	Imm17	8.5e-30	GA1/cluster 28	hypothetical protein BSFG_03423
			BSFG_04557	EET18408.1|JH114363.1:97804..98793	Imm-SUKH	9e-20	GA1/cluster 101	SMI1 / KNR4 family protein
			BSFG_04896	EGX27564.1|JH114363.1:93347..97798	Tox-WHH	2.7e-10	GA1/PAAR_Rhs/cluster 29	RHS repeat-associated core domain protein
170	Bacteroides xylanisolvens SD CC 1b	GA1
171	Bacteroides xylanisolvens SD CC 2a	GA1
172	Bacteroides sp. 1 1 30	GA1	HMPREF0127_00434	EGM97119.1|GL945090.1:489255..489542	Imm17	9.5e-30	GA1/cluster 28	hypothetical protein HMPREF0127_00434
			HMPREF0127_00436	EGM97121.1|GL945090.1:493852..494592	Imm-Ank	3.8e-13	GA1/cluster 105	hypothetical protein HMPREF0127_00436
174	Bacteroides sp. 2 2 4	GA1	1_22_16	prodigal|EQ973361.1:complement(43335..44003)	Ntox08	8.4e-37	GA1/Rhs/cluster 171	T6SS region protein from retranslation
			BSCG_03181	EEO56255.1|EQ973361.1:complement(42927..43316)	Imm16	1e-30	GA1/cluster 205	hypothetical protein BSCG_03181
			BSCG_03183	EEO56257.1|EQ973361.1:complement(44875..45162)	Imm17	1.2e-28	GA1/cluster 28	hypothetical protein BSCG_03183
176	Bacteroides sp. D22	GA1
179	Parabacteroides distasonis CL03T12C09	GA2	1_29_1	prodigal|JH976496.1:complement(123215..125368)	Tox-SHH	2.8e-17	GA2/Rhs/cluster 94	T6SS region protein from retranslation
			1_34_2	prodigal|JH976496.1:complement(115523..117673)	Tox-AHH	3.5e-10	GA2/Rhs/cluster 94	T6SS region protein from retranslation
			HMPREF1075_02477	EKN21416.1|JH976496.1:149027..150061	Ntox15	1.5e-34	GA2/TssD/cluster 114	hypothetical protein HMPREF1075_02477
184	Parabacteroides distasonis str 3999B T(B) 4	GA2
185	Parabacteroides distasonis str 3999B T(B) 6	two GA2
187	Parabacteroides sp. 20 3	two GA2	1_6_18	prodigal|GG775007.1:complement(38168..38875)	Imm-PA2201	2.2e-69	GA2/cluster 168	T6SS region protein from retranslation
			1_7_16	prodigal|GG775007.1:complement(39055..40038)	Tox-REase-01	8.6e-16	GA2/TssD/cluster 151	T6SS region protein from retranslation
			HMPREF9008_04592	EFK60521.1|GG775007.1:61923..66248	Tox-AHH	1.1e-21	GA2/PAAR_Rhs/cluster 29	RHS repeat-associated core domain protein
			HMPREF9008_04593	EFK60522.1|GG775007.1:66251..66805	Imm11	3.2e-22	GA2/cluster 183	hypothetical protein HMPREF9008_04593
188	Parabacteroides sp. 2 1 7	GA1	BSDG_RS0107280	WP_005836808.1|NZ_EQ973176.1:493268..493555	Imm17	7.5e-30	GA1/cluster 28	MULTISPECIES: hypothetical protein
			BSDG_RS0107295	WP_008669248.1|NZ_EQ973176.1:495845..496834	Imm-SUKH	7.9e-20	GA1/cluster 101	MULTISPECIES: hypothetical protein
190	Parabacteroides sp. D25	GA1	1_23_15	prodigal|JH976503.1:complement(1183..2586)	Tox-WHH	1.5e-10	GA1/Rhs/cluster 141	T6SS region protein from retranslation
			HMPREF0999_02146	EKN29617.1|JH976503.1:complement(188..1177)	Imm-SUKH	8.3e-20	GA1/cluster 101	hypothetical protein HMPREF0999_02146
			HMPREF0999_02149	EKN28992.1|JH976503.1:complement(3631..3918)	Imm17	7.9e-30	GA1/cluster 28	hypothetical protein HMPREF0999_02149
195	Parabacteroides gordonii DSM 23371	GA1
196	Parabacteroides johnsonii CL02T12C29	GA1	1_23_13	prodigal|JH976468.1:166747..167340	Tox-ComI	1.1e-07	GA1/Rhs/cluster 125	T6SS region protein from retranslation
			HMPREF1077_03420	EKN06397.1|JH976468.1:163844..164131	Imm17	8.6e-30	GA1/cluster 28	hypothetical protein HMPREF1077_03420
			HMPREF1077_03427	EKN06028.1|JH976468.1:173678..174079	Imm-SUKH_SUKH-3_family	4.1e-06	GA1/cluster 82	hypothetical protein HMPREF1077_03427
202	Prevotella stercorea DSM 18206	uncalled
genome numbers are in accordance with those shown in Table 1
model names are those provided in Zhang et al. (21)
