# Supplementary material for: Type VI secretion systems of human gut Bacteroidales segregate into three genetic architectures, two of which are contained on mobile genetic elements
Source: BMC Genomics. 2016 Jan 15;17:58. doi: 10.1186/s12864-016-2377-z (PMC4714493; doi:10.1186/s12864-016-2377-z)
Supplement: Additional file 4: — Alignment of the ICE from the Bacteroidales CL02T12 strains against contigs of strains harboring GA1 T6SS loci. (XLSX 48 kb) [file 12864_2016_2377_MOESM4_ESM.xlsx]

## Sheet: architecture 1
Additional file 4. Alignment of the ICE from the Bacteroidales CL02T12 strains against contigs of strains harboring GA1 T6SS loci. The first four sequences (marked with asterisks) have been corrected by sequencing (Coyne, M. J., et al. 2014. mBio 5(3):e01305-01314).
subject	subject contig	mismatches	gap opens	query start	query end	subject start	subject end	% identity	alignment length	percent coverage	average percent ID
Bacteroides dorei CL02T12C06 *	JH724134.1	0	0	1	109805	907628	1017432	100	109805	100	100
Bacteroides salyersiae CL02T12C01 *
Bacteroides cellulosilyticus CL02T12C19 *
Parabacteroides johnsonii CL02T12C29 *		1	0	1	56199	1	56199	100	56199	100	100
		0	0	56195	109805	57796	111406	100	53611
Bacteroides dorei CL02T00C15	JH724111.1	3	0	1	58881	901542	960422	99.99	58881
		0	0	60800	109805	965017	1014022	100	49006	98.2533	99.995
Bacteroides dorei HS1 L 1 B 010	CP007619.1	256	18	1	47985	3156196	3108227	99.37	48003
		153	8	51319	55957	3104638	3099993	96.54	4647
		158	2	56849	60910	3098984	3094922	96.06	4064
		514	10	56855	81430	3093620	3069040	97.86	24586
		31	7	81778	83046	3069044	3067772	97.02	1276
		295	27	83052	109789	3067632	3040912	98.69	26765	99.5774	97.59
Bacteroides finegoldii CL09T03C10	JH951901.1	15	4	1	1103	1849442	1848339	98.28	1107
		386	30	1189	16711	1848338	1832803	97.31	15553
		859	27	16726	40615	1832325	1808422	96.21	23917
		285	5	40711	47991	1808418	1801134	95.96	7286
		175	4	50452	53724	1801133	1797857	94.54	3277
		1146	36	62916	95536	1779361	1746753	96.28	32657
		397	8	96260	109802	1746643	1733099	96.99	13551	88.6553	96.51
Bacteroides fragilis 3_1_12	EQ973213.1	34	2	12199	18045	1815062	1820910	99.18	5849
		124	3	18028	40276	1822050	1844300	99.43	22252
		22	0	41022	43590	1844926	1847494	99.14	2569
		106	0	43940	47988	1847844	1851892	97.38	4049
		119	6	50452	54337	1851893	1855784	96.79	3892
		129	6	54345	55959	1857474	1859091	91.55	1621
		44	0	56957	58986	1860983	1863012	97.83	2030
		22	0	59367	60763	1863728	1865124	98.43	1397
		341	1	60875	78027	1865412	1882565	98.01	17154
		65	3	78021	80102	1883595	1885679	96.74	2085
		272	28	81366	100162	1886752	1905532	98.17	18825
		54	5	100156	109785	1922525	1932149	99.33	9635	83.2002	97.665
Bacteroides fragilis str 2-F-2 #4	JGDM01000182.1	68	8	1	3414	24614	21196	97.78	3422
		361	25	3415	16713	21124	7816	97.08	13324
		136	8	16726	20582	7338	3474	95.91	3865
	JGDM01000142.1	82	0	20967	23079	741	2853	96.12	2113
	JGDM01000167.1	673	19	22583	40603	1	18032	96.14	18040
		33	2	40711	42166	18036	19492	97.46	1458
		244	6	42369	48865	19481	25968	95.94	6503
	JGDM01000122.1	192	7	49226	53721	8692	4193	95.58	4503
		159	6	54345	55951	1931	322	89.77	1613
	JGDM01000176.1	116	2	57542	60102	2562	1	95.4	2563
	JGDM01000190.1	606	13	60137	80931	1	20798	97	20808
	JGDM01000181.1	97	11	80937	84162	1	3229	96.63	3237
		365	16	84202	92094	3205	11068	94.74	7909
	JGDM01000127.1	126	1	92104	95550	738	4185	96.32	3448
		404	7	96260	109801	4295	17837	96.95	13549	96.8581	95.9213
Bacteroides fragilis str 2-F-2 #5	JGCN01000199.1	68	8	1	3414	24775	21357	97.78	3422
		360	25	3415	16713	21285	7977	97.09	13324
		136	8	16726	20582	7499	3635	95.91	3865
	JGCN01000218.1	34	2	40711	42166	709	2165	97.39	1458
		35	6	42369	44146	2154	3922	96.92	1784
	JGCN01000211.1	220	2	43653	48948	5298	1	95.81	5298
	JGCN01000237.1	192	7	49214	53721	10077	5566	95.59	4515
		159	6	54345	55951	3304	1695	89.77	1613
	JGCN01000238.1	72	0	56842	57966	1951	3075	93.6	1125
	JGCN01000193.1	592	11	60504	80738	1	20239	97	20246
	JGCN01000245.1	51	6	80807	82587	1	1781	96.75	1787
	JGCN01000215.1	49	7	82584	84165	1	1584	96.41	1589
		366	16	84202	92094	1560	9423	94.73	7909
	JGCN01000216.1	127	1	92104	95550	638	4085	96.29	3448
		404	7	96260	109801	4195	17737	96.95	13549	77.348	95.866
Bacteroides fragilis str 2-F-2 #7	JGCO01000130.1	68	8	1	3414	24618	21200	97.78	3422
		360	25	3415	16713	21128	7820	97.09	13324
		136	8	16726	20582	7342	3478	95.91	3865
	JGCO01000033.1	95	0	20967	23451	741	3225	96.18	2485
	JGCO01000018.1	639	23	23445	40601	742	17911	96.12	17180
		33	2	40711	42166	17915	19371	97.46	1458
		245	6	42369	48947	19360	25929	95.98	6585
	JGCO01000174.1	192	7	49668	53721	7561	3504	95.1	4061
		134	6	54345	55583	1242	1	88.76	1245
	JGCO01000112.1	668	13	57028	80928	23904	1	97.13	23914
	JGCO01000148.1	69	11	81564	84162	11145	8544	96.9	2610
		365	16	84202	92094	8568	705	94.74	7909
	JGCO01000100.1	124	1	92104	95550	1950	5397	96.37	3448
		390	7	96260	109801	5507	19049	97.06	13549	95.6741	95.8986
Bacteroides fragilis str 34-F-2 #13	JGCQ01000173.1	62	8	38	3414	8818	5437	97.93	3385
		182	23	3415	8769	5365	1	96.13	5378
	JGCQ01000001.1	180	2	8790	16723	36276	28343	97.71	7936
		136	8	16726	20582	27865	24001	95.91	3865
		661	19	20967	38201	17246	1	96.04	17254
	JGCQ01000051.1	122	10	37146	40607	10901	7433	96.11	3472
		33	2	40711	42166	7429	5973	97.46	1458
		244	6	42369	48361	5984	1	95.6	5999
	JGCQ01000064.1	37	0	47861	50439	2579	1	98.57	2579
	JGCQ01000024.1	126	3	50067	52470	1	2406	94.64	2407
	JGCQ01000095.1	61	4	52596	53722	1	1129	94.25	1131
	JGCQ01000004.1	159	6	54345	55951	1745	136	89.77	1613
	JGCQ01000181.1	76	0	56842	58036	1195	1	93.64	1195
	JGCQ01000144.1	96	2	57899	59956	2	2060	95.24	2060
	JGCQ01000086.1	617	13	60166	81231	21069	1	96.98	21079
	JGCQ01000087.1	55	7	82289	84165	1	1879	96.66	1884
		365	16	84202	92094	1855	9718	94.74	7909	82.5135	95.7282
Bacteroides fragilis str 3725 D9(v)	JGDQ01000059.1	262	18	1	47985	55303	7334	99.35	48003
		190	8	50452	55957	7333	1821	96.41	5514
	JGDQ01000057.1	71	0	57431	60911	1	3481	97.96	3481
	JGDQ01000043.1	433	5	60422	81432	1	21014	97.92	21016
		31	7	81778	83046	21010	22282	97.02	1276
		294	27	83052	109789	22422	49142	98.7	26765	96.5849	97.8933
Bacteroides fragilis str 3774 T13	JGCR01000030.1	9	2	43	1104	3	1064	98.97	1064
		97	17	1189	6538	1065	6423	97.88	5367
	JGCR01000057.1	286	13	6539	16718	1	10184	97.05	10193
		862	27	16726	40623	10662	34578	96.18	23925
		33	2	40711	42166	34582	36038	97.46	1458
		256	5	42369	47986	36027	41634	95.13	5623
		186	6	50452	53723	41635	44911	94.14	3278
	JGCR01000103.1	115	8	54345	55950	1630	22	92.32	1614
	JGCR01000081.1	531	13	62911	80097	18800	1609	96.82	17200
	JGCR01000013.1	51	3	82254	84168	1917	1	97.18	1918
	JGCR01000042.1	483	19	84227	95537	33639	22349	95.34	11330
		391	6	96260	109801	22239	8698	97.05	13548	87.8995	96.2933
Bacteroides fragilis str 3783N1-2	JGCS01000325.1	194	14	90	40290	49540	9330	99.44	40215
		138	2	40389	47986	9336	1740	98.14	7600
		66	1	50452	52189	1739	1	96.15	1739
	JGCS01000357.1	35	3	52681	54351	2427	754	97.73	1674
	JGCS01000328.1	86	2	54345	55977	121	1754	94.56	1635
	JGCS01000395.1	418	3	59765	80102	1	20341	97.93	20341
	JGCS01000341.1	441	40	82275	100133	27438	9612	97.07	17899
	JGCS01000351.1	38	2	100704	107893	21486	14296	99.44	7192	89.5178	97.5575
Bacteroides fragilis str 3783N1-6	JGEU01000033.1	195	14	1	40290	94656	134955	99.44	40304
		137	2	40389	47986	134949	142545	98.16	7600
		114	4	50452	54351	142546	146449	96.98	3904
		86	2	54345	55977	148123	149756	94.56	1635
		63	9	56860	58392	150998	152530	95.14	1542
	JGEU01000008.1	39	5	56906	57920	1079	2096	95.69	1020
	JGEU01000011.1	71	4	57308	60906	3597	1	97.86	3603
	JGEU01000010.1	436	3	58997	80102	85353	64245	97.92	21109
		457	44	81366	100133	63178	44440	97.1	18812
		38	2	100704	107893	21486	14296	99.44	7192	97.1914	97.229
Bacteroides fragilis str 3783N1-8	JGDR01000051.1	197	14	1	40290	250714	291013	99.43	40304
		137	2	40389	47986	291007	298603	98.16	7600
		114	4	50452	54351	298604	302507	96.98	3904
		86	2	54345	55977	304181	305814	94.56	1635
	JGDR01000032.1	95	9	56906	60904	4000	1	97.36	4008
	JGDR01000026.1	439	3	58891	80102	1	21215	97.92	21215
		456	44	81366	100133	22282	41020	97.1	18812
		38	2	100704	107893	63974	71164	99.44	7192	95.3235	97.6188
Bacteroides fragilis str 3783N2-1	JGCT01000304.1	39	7	253	8723	8477	1	99.46	8478
	JGCT01000346.1	155	7	8762	40291	40979	9446	99.43	31537
		138	2	40389	47986	9452	1856	98.14	7600
		70	1	50452	52303	1855	3	96.17	1853
	JGCT01000287.1	14	2	52714	53729	1	1018	98.43	1018
	JGCT01000327.1	86	2	54345	55977	629	2262	94.56	1635
	JGCT01000366.1	418	3	59926	80102	1	20180	97.91	20180
	JGCT01000424.1	72	12	83006	84218	1	1210	92.65	1225
	JGCT01000388.1	352	28	84262	100142	1	15860	97.42	15909
	JGCT01000275.1	38	2	100704	107893	21528	14338	99.44	7192	87.9987	97.361
Bacteroides fragilis str 3976T7	JGCU01000307.1	39	7	253	8723	8477	1	99.46	8478
	JGCU01000365.1	118	3	8762	35665	26906	1	99.49	26907
	JGCU01000439.1	36	4	35663	40275	14050	9436	99.13	4617
		138	2	40389	47986	9442	1846	98.14	7600
		70	1	50452	52295	1845	1	96.15	1845
	JGCU01000372.1	14	2	52714	53729	1	1018	98.43	1018
	JGCU01000291.1	86	2	54353	55977	1924	299	94.53	1627
	JGCU01000292.1	418	3	59926	80102	1	20180	97.91	20180
	JGCU01000281.1	69	8	83006	84171	1	1167	93.27	1174
	JGCU01000339.1	352	28	84262	100142	1	15860	97.42	15909
	JGCU01000422.1	38	2	100704	107893	21221	14031	99.44	7192	87.9259	97.5791
Bacteroides fragilis str 3988 T1	JGCZ01000336.1	12	3	1	1106	1242	2346	98.29	1109
		16	2	1189	2202	2347	3361	98.23	1016
	JGCZ01000334.1	295	27	2263	12709	1	10459	96.9	10474
	JGCZ01000424.1	61	1	12527	16724	1	4198	98.52	4199
	JGCZ01000345.1	107	5	17292	20683	3397	1	96.44	3397
	JGCZ01000245.1	273	2	20683	27695	1	7014	96.08	7015
	JGCZ01000293.1	73	4	30921	32026	1	1107	92.88	1110
	JGCZ01000359.1	134	5	33328	36532	1	3207	95.67	3210
	JGCZ01000358.1	149	3	34325	37557	3236	2	95.3	3236
	JGCZ01000461.1	192	11	35425	40606	5247	63	95.96	5193
	JGCZ01000233.1	33	4	40711	42164	3286	1834	97.19	1458
		67	7	42369	43959	1845	265	94.49	1598
	JGCZ01000254.1	18	0	47921	50453	282	2814	99.29	2533
	JGCZ01000335.1	64	0	52323	53509	1187	1	94.61	1187
	JGCZ01000241.1	159	6	54345	55951	1817	208	89.77	1613
	JGCZ01000278.1	597	11	60384	80885	1	20506	97.01	20513
	JGCZ01000456.1	66	11	81801	84162	12565	10201	96.71	2373
		454	19	84202	94453	10225	1	95.05	10271
	JGCZ01000270.1	22	0	100157	101156	1	1000	97.8	1000
	JGCZ01000304.1	47	1	108121	109804	1	1684	97.15	1685	76.6723	96.167
Bacteroides fragilis str 3988T(B)14	JGCY01000159.1	17	3	1	1103	1461	359	98.19	1106
	JGCY01000160.1	25	3	2321	3802	1484	1	98.11	1485
	JGCY01000212.1	15	5	3415	4618	1206	1	98.35	1209
	JGCY01000165.1	317	16	5296	16715	1	11424	97.07	11436
	JGCY01000156.1	123	6	17292	21215	3930	1	96.49	3930
	JGCY01000175.1	84	5	31070	32303	1236	1	92.74	1239
	JGCY01000086.1	73	0	33915	35644	1	1730	95.78	1730
	JGCY01000119.1	43	4	38380	39799	1422	1	96.7	1424
	JGCY01000051.1	34	5	40711	42164	274	1727	97.05	1459
		64	7	42369	43959	1716	3296	94.68	1598
	JGCY01000148.1	233	6	43284	47987	6393	1699	94.63	4710
		97	3	50452	52147	1698	1	94.11	1699
	JGCY01000100.1	84	0	52189	53551	1363	1	93.84	1363
	JGCY01000069.1	159	6	54345	55951	226	1835	89.77	1613
	JGCY01000106.1	74	5	56876	58243	859	2228	94.17	1373
	JGCY01000112.1	702	13	57883	80857	4	22983	96.87	22988
	JGCY01000167.1	53	7	82192	84165	3278	1303	96.92	1981
		27	2	84202	85527	1327	1	97.82	1328
	JGCY01000126.1	473	16	85217	95540	3	10297	94.93	10340
		67	3	96260	98456	10407	12602	96.73	2200
	JGCY01000141.1	56	0	98122	100517	1	2396	97.66	2396
	JGCY01000210.1	287	4	100707	109803	9861	763	96.8	9101	79.8761	95.8823
Bacteroides fragilis str 3996 N(B) 6	JGDA01000197.1	204	13	1	40698	40699	1	99.42	40711
	JGDA01000067.1	91	10	40195	47978	17032	9257	98.6	7794
		125	7	50452	54315	9256	5387	96.59	3871
		78	4	54345	55965	3676	2054	94.89	1625
	JGDA01000242.1	434	5	60382	81431	1	21050	97.91	21055
		23	6	81778	83047	21046	22318	97.65	1276
		291	32	83052	109792	22458	49191	98.7	26773	93.8983	97.68
Bacteroides fragilis str J-143-4	JGDH01000020.1	15	3	1	4009	10089	6079	99.55	4012
	JGDH01000197.1	80	12	4005	18039	45759	31721	99.25	14047
		134	5	18028	40280	30581	8326	99.35	22258
		164	4	40389	48720	8332	1	97.97	8336
	JGDH01000208.1	148	3	49639	54338	1	4703	96.79	4703
		86	2	54345	55977	6391	8024	94.56	1635
	JGDH01000150.1	498	7	56860	81431	52943	28369	97.94	24579
		26	6	81778	83047	28373	27101	97.41	1276
		229	23	83052	100145	26961	9880	98.42	17117
	JGDH01000027.1	12	1	100153	109804	322	9973	99.87	9653	98.0065	98.111
Bacteroides fragilis str S36L11	JGDJ01000034.1	11	2	34	1104	49793	48723	98.79	1073
		16	2	1189	2202	48722	47708	98.23	1016
		344	26	2235	16713	47721	33232	97.43	14505
		870	28	16726	40622	32754	8844	96.13	23925
		37	4	40711	42162	8840	7390	97.05	1456
		266	6	42369	47987	7401	1792	94.92	5625
		100	2	50452	52241	1791	1	94.31	1792
	JGDJ01000057.1	60	0	52289	53440	1472	321	94.79	1152
	JGDJ01000003.1	132	10	54345	55944	1604	1	91.12	1610
	JGDJ01000012.1	764	15	58994	80096	1	21109	96.3	21118
	JGDJ01000056.1	58	3	82201	84182	2151	4134	96.93	1985
	JGDJ01000159.1	486	18	84213	95539	1	11299	95.25	11345
		399	7	96260	109801	11409	24951	96.99	13549	91.2081	96.0185
Bacteroides fragilis str S36L12	JGEP01000051.1	15	4	1	1103	74796	75899	98.28	1107
		16	2	1189	2202	75900	76914	98.23	1016
		343	26	2235	16713	76901	91390	97.44	14505
		868	28	16726	40622	91868	115778	96.13	23925
		37	4	40711	42162	115782	117232	97.05	1456
		265	6	42369	47987	117221	122830	94.93	5625
		171	2	50452	53439	122831	125819	94.21	2990
	JGEP01000026.1	134	10	54345	55964	3263	1640	91.1	1630
	JGEP01000030.1	135	0	57342	60387	1	3046	95.57	3046
	JGEP01000028.1	105	0	58322	60911	4503	1914	95.95	2590
	JGEP01000052.1	687	15	60689	80096	1	19414	96.37	19423
		544	22	82201	95537	23239	36542	95.45	13359
		399	7	96260	109801	36652	50194	96.99	13549	94.9146	95.9769
Bacteroides fragilis str S36L5	JGEQ01000089.1	15	4	1	1103	51461	50358	98.28	1107
		16	2	1189	2202	50357	49343	98.23	1016
		343	26	2235	16713	49356	34867	97.44	14505
		868	28	16726	40622	34389	10479	96.13	23925
		37	4	40711	42162	10475	9025	97.05	1456
		265	6	42369	47987	9036	3427	94.93	5625
		171	2	50452	53439	3426	438	94.21	2990
	JGEQ01000042.1	134	10	54345	55964	2977	4600	91.1	1630
	JGEQ01000041.1	134	2	56858	59327	1191	3661	94.5	2472
	JGEQ01000037.1	788	15	58322	80096	1	21781	96.3	21790
	JGEQ01000062.1	105	0	58322	60911	1	2590	95.95	2590
		544	22	82201	95537	25606	38909	95.45	13359
		399	7	96260	109801	39019	52561	96.99	13549	96.5475	95.8892
Bacteroides fragilis str S6R6	JGDZ01000059.1	76	9	4	18042	41966	60010	99.46	18048
		6	1	18028	20850	61150	63970	99.68	2824
		122	5	20849	40275	66460	85889	99.35	19432
		137	2	40389	48906	85883	94400	98.36	8520
	JGDZ01000014.1	6	1	49325	50456	2047	915	99.38	1133
	JGDZ01000034.1	238	13	49517	55964	6697	240	96.1	6461
	JGDZ01000006.1	81	0	56921	60266	2	3347	97.58	3346
	JGDZ01000060.1	428	5	59779	81431	1	21653	97.99	21658
		23	6	81778	83047	21649	22921	97.65	1276
		263	21	83052	100697	23061	40693	98.27	17667
		50	5	100704	109801	54065	63157	99.33	9103	99.6931	98.4682
Bacteroides fragilis YCH46	AP006841.1	261	16	1	47999	3326607	3278603	99.38	48015
		152	7	50452	55958	3278602	3273089	97.12	5514
		522	8	56860	81431	3261577	3237002	97.84	24580
		31	7	81778	83046	3237006	3235734	97.02	1276
		172	16	83052	90558	3235594	3228097	97.28	7523
		110	7	90617	109802	3226240	3207058	99.35	19193	96.6267	97.9983
Bacteroides ovatus CL02T12C04	JH724231.1	257	23	1	58024	63713	5697	99.47	58047
	JH724227.1	285	3	56924	81431	1325018	1300513	98.82	24511
		23	6	81778	83047	1300517	1299245	97.65	1276
		278	28	83052	109786	1299105	1272381	98.79	26763	100.721	98.6825
Bacteroides ovatus SD CMC 3f	ADMO01000031.1	242	20	1	47976	54462	6502	99.41	47996
		175	9	50452	55954	6501	991	96.64	5512
	ADMO01000119.1	95	0	56966	60925	3960	1	97.6	3960
	ADMO01000072.1	424	6	60926	81430	1	20505	97.89	20511
		23	6	81778	83047	20501	21773	97.65	1276
		292	27	83052	109788	21913	48632	98.71	26764	96.5521	97.9833
Bacteroides sp. 1_1_30	GL945090.1	310	23	1	47039	556434	509395	99.21	47062
		129	6	50452	55165	502168	497449	97.14	4720
		792	19	56860	80094	493610	470368	96.5	23254
		560	28	81356	95531	469307	455156	95.63	14204
		353	7	96260	109801	455046	441504	97.33	13549	93.6105	97.162
Bacteroides sp. 2_1_16	GG705209.1	6	0	1	1828	1277959	1279786	99.67	1828
		26	0	40676	47003	1279787	1286114	99.59	6328
	GG705221.1	10	0	47986	50456	1	2471	99.6	2471
	GG705209.1	180	8	50457	55975	1295589	1301113	96.6	5527
		473	10	56860	81429	1302355	1326926	98.02	24580
		23	6	81778	83047	1326922	1328194	97.65	1276
		294	27	83052	109787	1328334	1355049	98.69	26763	62.6319	98.5457
Bacteroides sp. 2_1_56FAA (1)	GL945082.1	5	6	1197	2210	1020	2	98.92	1020
	GL945068.1	8	4	2277	3852	1579	1	99.24	1580
	GL945057.1	47	11	3495	11902	8414	1	99.31	8419
	GL945065.1	5	8	12261	14102	1845	1	99.3	1850
	GL945063.1	34	0	13808	16073	2266	1	98.5	2266
	GL945052.1	424	8	16726	28325	1442	13048	96.1	11608
		147	4	28984	32847	13777	17641	96.04	3868
		128	5	32632	36372	17662	21404	96.45	3746
		166	10	35988	40606	21763	26383	96.05	4629
		37	4	40711	42162	26387	27837	97.05	1456
		266	5	42369	47987	27826	33434	94.93	5624
		186	5	50452	53724	33435	36711	94.14	3278
		134	10	54345	55964	38974	40597	91.1	1630
		77	0	56930	58628	41422	43120	95.47	1699
	GL945053.1	526	12	60102	73645	1	13548	96.01	13556
		126	5	73370	80101	13776	20511	98.06	6737
		544	23	82201	95536	24895	38197	95.44	13359
		41	3	96260	97714	38307	39760	96.84	1458
	GL945055.1	18	3	98128	100200	1	2076	98.99	2076
		26	0	100429	105924	2741	8236	99.53	5496
		16	2	107801	109803	10362	12363	99.05	2005	88.6663	96.9771
Bacteroides sp. 2_1_56FAA (2)	GL945067.1	6	1	101	1691	1591	1	99.56	1592
	GL945056.1	15	2	2323	3809	10483	8995	98.86	1489
		247	21	3445	11813	8377	1	96.77	8390
	GL945051.1	2	0	11501	12610	1	1110	99.82	1110
		4	0	13660	16082	2236	4658	99.83	2423
		25	1	15703	18045	4679	7022	98.38	2344
		52	2	18028	28284	8161	18417	99.47	10259
		19	0	29201	33002	18780	22581	99.5	3802
		11	0	32606	36194	22941	26529	99.69	3589
		172	7	35945	47984	26596	38636	98.5	12047
		187	7	50452	55960	38637	44151	96.48	5516
	GL945059.1	86	0	56905	58445	1541	1	94.42	1541
	GL945066.1	86	3	58700	60512	1816	1	95.1	1816
	GL945054.1	161	0	62916	73617	2852	13553	98.5	10702
		230	4	73228	80101	13779	20655	96.6	6878
		268	25	81409	97580	22251	38411	98.04	16197
	GL945046.1	58	0	98059	100470	1	2412	97.6	2412
		162	3	100545	106085	3185	8727	97.02	5544
		52	3	107840	109803	9312	11276	97.2	1967	90.7226	97.9653
Bacteroides sp. 2_2_4	EQ973374.1	73	13	1	20960	47678	68643	99.59	20973
	EQ973361.1	187	4	20968	47007	23	26057	99.24	26044
		231	12	50452	55968	33295	38818	95.57	5529
		32	0	58922	60910	40929	42917	98.39	1989
		426	3	60912	80102	44859	64052	97.76	19194
		350	21	81366	109793	65119	93540	98.64	28449	93.0541	98.1983
Bacteroides sp. 3_2_5	JH636044.1	243	19	1	47978	2144196	2096233	99.41	47997
		175	9	50452	55954	2096232	2090722	96.64	5512
		544	7	56841	81430	2089854	2065264	97.75	24597
		23	6	81778	83047	2065268	2063996	97.65	1276
		294	28	83052	109787	2063856	2037138	98.7	26764	96.6677	98.03
Bacteroides sp. 4_3_47FAA	JH114362.1	67	8	1	3414	829675	833093	97.81	3422
		361	26	3415	16713	833165	846474	97.07	13325
		233	8	16726	23274	846952	853508	96.11	6557
	JH114363.1	647	19	23445	40603	131879	114710	96.1	17178
		33	2	40711	42166	114706	113250	97.46	1458
		243	6	42369	47987	113261	107652	95.32	5625
		191	7	50452	53721	107651	104378	93.96	3277
		159	6	54345	55951	102116	100507	89.77	1613
		187	2	56842	60911	97420	93350	95.36	4072
		688	24	60597	84158	93111	69545	96.95	23586
		489	17	84202	95540	69569	58259	95.24	11356
		404	7	96260	109801	58149	44607	96.95	13549	95.6405	95.675
Bacteroides sp. D22	GG774824.1	95	13	1	18039	24390	42435	99.34	18052
		263	5	18028	48261	43574	73807	99.11	30239
	GG774799.1	1	0	47987	50442	1	2456	99.96	2456
	GG774838.1	123	4	50163	54165	1	4007	96.83	4007
		64	3	54161	55961	5384	7186	96.23	1804
	GG774825.1	386	3	62916	80102	70972	53783	97.74	17190
		338	27	81366	109790	52710	24296	98.64	28452	93.0741	98.2643
Bacteroides uniformis CL03T00C23	JH724260.1	17	4	1	1103	4190668	4191771	98.1	1107
		356	26	1189	16713	4191772	4207307	97.52	15551
		882	25	16726	40617	4207785	4231689	96.12	23917
		33	1	40759	42164	4231727	4233132	97.58	1407
		250	5	42369	47987	4233121	4238729	95.22	5624
		188	5	50452	53723	4238730	4242005	94.11	3277
		109	8	54345	55964	4244268	4245890	92.75	1628
		800	19	56860	80094	4247383	4270625	96.47	23254
		560	27	81356	95532	4271686	4285838	95.64	14204
		102	3	96260	100162	4285948	4289849	97.26	3906
		293	4	100156	109803	4309121	4318770	96.92	9652	94.2826	96.1536
Bacteroides uniformis CL03T12C37	JH724268.1	17	4	1	1103	1845002	1843899	98.1	1107
		356	26	1189	16713	1843898	1828363	97.52	15551
		882	25	16726	40617	1827885	1803981	96.12	23917
		33	1	40759	42164	1803943	1802538	97.58	1407
		250	5	42369	47987	1802549	1796941	95.22	5624
		188	5	50452	53723	1796940	1793665	94.11	3277
		109	8	54345	55964	1791402	1789780	92.75	1628
		444	16	56860	66157	1788287	1778984	95.03	9314
		356	3	66160	80101	1777675	1763732	97.43	13945
		559	27	81356	95532	1762671	1748519	95.64	14204
		102	3	96260	100162	1748409	1744508	97.26	3906
		293	4	100156	109803	1725236	1715587	96.92	9652	94.2871	96.14
Bacteroides vulgatus str 3775 SL(B) 10 (iv)	JNHI01000075.1	62	12	1	17302	23127	5816	99.47	17314
	JNHI01000003.1	231	4	17292	47985	696	31384	99.21	30698
		231	12	50452	55968	31385	36908	95.57	5529
		520	7	56872	80100	37773	61006	97.73	23236
		346	21	81366	109793	62073	90494	98.66	28449	95.8299	98.128
Bacteroides vulgatus str 3775 SR(B) 19	JNHJ01000154.1	63	12	1	17302	17554	243	99.47	17314
	JNHJ01000002.1	233	4	17292	47985	5913	36601	99.21	30698
		231	12	50452	55968	36602	42125	95.57	5529
	JNHJ01000005.1	95	4	56851	60908	1518	5577	97.56	4062
	JNHJ01000188.1	446	3	59666	80102	1	20440	97.8	20440
		346	21	81366	109793	21507	49928	98.66	28449	96.9828	98.045
Bacteroides xylanisolvens SD CC 1b	ADKP01000067.1	106	16	1	27166	27167	1	99.53	27182
	ADKP01000158.1	64	4	27189	39752	12567	1	99.46	12568
	ADKP01000051.1	59	12	39741	46720	6973	1	98.87	6992
	ADKP01000222.1	13	0	46772	47988	7717	6501	98.93	1217
		175	9	50452	55953	6500	991	96.66	5511
	ADKP01000046.1	93	0	56966	60893	3928	1	97.63	3928
	ADKP01000148.1	424	5	60894	81431	1	20538	97.9	20543
		23	6	81778	83047	20534	21806	97.65	1276
		292	28	83052	109787	21946	48664	98.7	26764	96.5175	98.37
Bacteroides xylanisolvens SD CC 2a	ADMP01000073.1	229	23	1	46583	46570	1	99.41	46606
	ADMP01000108.1	13	1	46654	47988	7837	6502	98.95	1336
		175	9	50452	55954	6501	991	96.64	5512
	ADMP01000126.1	93	1	56966	60894	3930	1	97.61	3930
	ADMP01000125.1	424	6	60895	81430	1	20536	97.9	20542
		23	6	81778	83047	20532	21804	97.65	1276
		292	31	83052	109786	21944	48663	98.69	26766	96.5056	98.1214
Parabacteroides gordonii DSM 23371	NZ_KE386767.1	206	14	1	40738	59233	18487	99.42	40752
		227	9	40787	55956	18386	3213	98.43	15179
	NZ_AUAE01000033.1	425	5	60773	81432	73694	53032	97.92	20665
		31	7	81778	83046	53036	51764	97.02	1276
		288	27	83052	109789	51624	24904	98.72	26765	95.2935	98.302
Parabacteroides sp. 2_1_7	NZ_EQ973176.1	67	8	1	3414	557767	554349	97.81	3422
		361	25	3415	16713	554277	540969	97.08	13324
		881	32	16726	40614	540491	516582	96.11	23921
		33	2	40711	42166	516578	515122	97.46	1458
		243	6	42369	47987	515133	509524	95.32	5625
		191	7	50452	53721	509523	506250	93.96	3277
		159	6	54345	55951	503988	502379	89.77	1613
		61	2	56984	58208	500723	499498	94.87	1227
		50	0	58870	59931	498952	497891	95.29	1062
		691	23	60523	84159	493960	470319	96.95	23660
		490	17	84202	95540	470343	459033	95.23	11356
		404	7	96260	109801	458923	445381	96.95	13549	94.2525	95.5667
Parabacteroides sp. D25	JH976500.1	67	8	1	3414	848853	852271	97.81	3422
		361	25	3415	16713	852343	865651	97.08	13324
		881	32	16726	40614	866129	890038	96.11	23921
		33	2	40711	42166	890042	891498	97.46	1458
		243	6	42369	47987	891487	897096	95.32	5625
		191	7	50452	53721	897097	900370	93.96	3277
		159	6	54345	55951	902632	904241	89.77	1613
		61	3	56876	57923	905461	906509	93.82	1051
	JH976503.1	701	23	60041	84159	2744	26867	96.97	24142
		490	17	84202	95540	26843	38153	95.23	11356
		404	7	96260	109801	38263	51805	96.95	13549	93.564	95.4982
