# Supplementary material for: Type VI secretion systems of human gut Bacteroidales segregate into three genetic architectures, two of which are contained on mobile genetic elements
Source: BMC Genomics. 2016 Jan 15;17:58. doi: 10.1186/s12864-016-2377-z (PMC4714493; doi:10.1186/s12864-016-2377-z)
Supplement: Additional file 5: — Alignment of contigs harboring GA2 T6SS loci with the B. fragilis CL05T00C05 contig bearing the GA2 T6SS locus. (XLSX 16 kb) [file 12864_2016_2377_MOESM5_ESM.xlsx]

## Sheet: architecture 2
Additional file 5. Alignment of contigs harboring GA2 T6SS loci with the B. fragilis CL05T00C05 contig bearing the GA2 T6SS locus
subject	subject contig	mismatches	gap opens	query start	query end	subject start	subject end	% identity	alignment length	percent coverage	average percent ID	query:	Bacteroides fragilis CL05T00C42	JH724189.1	589361	687171	97811	bp
Bacteroides caccae CL03T12C61	JH724082.1	227	16	5262	6400	37071	38204	78.53	1146				JH724082.1	54309	94494	T6SS
		340	30	6488	7964	38444	39932	74.95	1501				JH724082.1	94598	133301	Tra
		218	28	9832	11020	41936	43133	79.11	1211
		806	123	11142	15225	43294	47363	76.72	4158				JH724082.1	237058
		706	57	15526	18618	47664	50778	75.28	3139
		184	7	22587	23690	54696	55800	82.76	1108
		38	0	24411	25585	61786	62960	96.77	1175
		2063	82	27927	40533	65096	77740	82.88	12680
		2112	96	42239	53587	79283	90648	80.49	11415
		224	23	54942	56113	92649	93832	78.41	1195
		768	39	58912	65123	94647	100884	86.88	6251
		771	17	68833	74103	124110	129377	85.04	5279
		771	98	74225	78405	129590	133753	78.55	4242
		360	21	86017	88356	147434	149770	83.78	2349
		526	40	93970	97811	152187	156049	85.12	3878	62.0861	81.6847
Bacteroides dorei DSM 17855	DS995532.1	70	5	3	5678	62369	56703	98.54	5678				DS995532.1	1155	38959	T6SS
		263	4	6479	25610	53942	34810	98.6	19135				DS995538.1	1	8213	Tra
		327	25	27592	40549	32781	19788	97.12	13000
		153	2	42175	53566	18174	6783	98.64	11393				DS995532.1	1	62369
		164	10	54941	59907	4967	1	96.5	4972				DS995538.1	1	31488
	DS995538.1	46	2	59908	62443	1	2536	98.11	2537
		19	0	63144	65218	3192	5266	99.08	2075
		33	1	68834	71628	5416	8213	98.71	2798
		44	1	71645	78973	10719	18048	99.39	7330
		82	1	81644	88356	18364	25075	98.76	6713
		242	9	93532	97811	27103	31383	94.14	4285	81.7045	97.9627
Bacteroides eggerthii DSM 20697	DS995508.1	183	7	1	20388	476048	496440	99.05	20396				DS995508.1	497513	535903	T6SS
		74	3	22535	23690	500262	501418	93.35	1158				DS995508.1	536012	554485	Tra
		448	36	27622	41303	506743	520458	96.3	13729
		203	0	42235	53587	521496	532848	98.21	11353				DS995508.1	660394
		76	0	54941	56105	534724	535888	93.48	1165
		402	21	58912	65180	536058	542326	93.19	6282
		83	3	68827	78584	545355	555115	99.1	9762
		36	2	78579	79589	563870	564880	96.25	1012
		95	1	81644	88356	570873	577584	98.57	6713
		231	8	93558	97811	579639	583892	94.39	4258	77.525	96.189
Bacteroides fragilis CL05T00C42	JH724189.1	0	0	1	97811	589361	687171	100	97811	100	100
Bacteroides fragilis CL05T12C13	JH724195.1	0	1	1	97811	106066	8244	99.99	97823	100.012	99.99
Bacteroides vulgatus dnLKV7	KE159479.1	230	15	5262	6400	171994	173126	78.34	1145				KE159479.1	189229	228691	T6SS
		216	29	9832	11020	176858	178055	79.13	1212				KE159479.1	228957	250966	Tra
		831	115	11165	15225	178239	182293	76.09	4137
		712	57	15526	18623	182596	185713	75.12	3143
		185	7	22587	23690	189628	190732	82.67	1108				KE159479.1	302456
		141	7	23888	25610	191087	192810	91.43	1727
		2053	84	27928	40533	197707	210350	82.93	12681
		2136	98	42173	53587	211961	223392	80.35	11484
		223	27	54942	56114	224751	225936	78.15	1199
		779	49	58893	65171	228972	235270	86.66	6321
		767	17	68833	74103	241813	247083	85.13	5280
		779	98	74225	78405	247274	251418	78.42	4230
		320	23	86017	88021	265035	267033	82.83	2015
		526	40	93970	97811	269403	273265	85.12	3878	60.8929	81.5979
Parabacteroides distasonis CL03T12C09	JH976496.1	196	4	1	20388	85935	106319	99.01	20389				JH976496.1	107392	151920	T6SS
		156	26	21909	23690	107837	109607	89.46	1793				JH976496.1	152028	167650	Tra
		103	3	27903	29171	116408	117676	91.58	1271
		112	0	27928	29213	124128	125413	91.29	1286				JH976496.1	1630022
		139	1	29803	40533	125602	136344	98.59	10743
		174	1	42214	53587	138064	149436	98.46	11374
		71	0	54942	56105	150742	151905	93.9	1164
		430	21	58912	65218	152074	158380	92.78	6320
		118	2	68834	79410	158530	169107	98.86	10579
		85	0	81644	97811	170523	186690	99.47	16168	82.9017	95.34
Parabacteroides sp. 20 3	GG775007.1	684	36	9512	15225	84329	78613	87.23	5740				GG775007.1	12315	33597	Tra
		991	80	15370	20391	78478	73419	78.46	5094				GG775007.1	33716	72349	T6SS
		107	8	22463	25610	71149	67994	96.23	3158
		1320	31	27928	41303	65383	51990	89.85	13405				GG775007.1	84331
		1143	19	42217	53580	50970	39603	89.76	11377
		717	28	54941	65230	37528	27230	92.69	10313
		752	26	68830	74148	21509	16187	85.28	5338
		605	35	74126	78913	16143	11346	86.52	4815
		622	32	83703	92309	10180	1572	92.39	8625	69.3838	88.7122
Parabacteroides sp. 20 3	GG774972.1	257	18	9464	20388	746513	735584	97.44	10939				GG774972.1	671748	687370	Tra
		84	4	22273	23690	733712	732295	93.8	1420				GG774972.1	687479	734511	T6SS
		238	26	27613	31023	725809	722375	91.98	3442
		143	9	30831	41127	713104	702794	98.48	10311				GG774972.1	746513
		212	9	42026	53588	701889	690325	98.08	11569
		61	1	54971	56105	688627	687494	94.54	1135
		375	20	58912	62443	687324	683793	88.69	3545
		36	5	62633	65218	683606	681021	98.38	2589
		120	6	68834	79586	680871	670115	98.79	10760
		18	0	81644	83209	667102	665537	98.85	1566
		68	1	83111	88356	665306	660062	98.68	5246
		237	9	93532	96607	658034	654960	92.01	3080	67.0702	95.81
DNA segments highlighted in yellow contain T6SS genes. Regions highlighted in green contain tra genes
